# Supplementary material for: Transcriptomic differences noted in Glaesserella parasuis between growth in broth and on agar
Source: PLoS One. 2019 Aug 6;14(8):e0220365. doi: 10.1371/journal.pone.0220365 (PMC6684057; doi:10.1371/journal.pone.0220365)
Supplement: S1 Table — The results output from the differential expression analysis comparing G. parasuis 29755 grown in broth and on agar. (XLSX) [file pone.0220365.s001.xlsx]

## Sheet: Table S1
locus_tag	baseMean	log2FoldChange	lfcSE	stat	pvalue	padj	product	gene
B4U42_10825	7798.06	-6.0817	0.313123	-19.4227	4.96e-84	4.31e-83	anthranilate synthase component I	NA
B4U42_10820	2340.79	-6.07863	0.352631	-17.238	1.38e-66	8.77e-66	glutamine amidotransferase	NA
B4U42_02630	30082.2	-6.07659	0.292172	-20.798	4.51e-96	4.8e-95	arginine ABC transporter substrate-bindingprotein	NA
B4U42_02625	24245.5	-5.84925	0.188805	-30.9804	9.9e-211	2.96e-209	ABC transporter	NA
B4U42_10095	2575.07	-5.67296	0.109834	-51.6502	0	0	phosphoribosylamine--glycine ligase	NA
B4U42_02800	9240.09	-5.4968	0.132455	-41.4994	0	0	metal ABC transporter permease	NA
B4U42_02635	15593.6	-5.47111	0.480586	-11.3843	5.01e-30	1.57e-29	arginine ABC transporter ATP-binding proteinArtP	NA
B4U42_09560	43624.4	-5.13483	0.145219	-35.3593	7.22e-274	3.26e-272	glutamate synthase small subunit	NA
B4U42_02795	8233.95	-5.05566	0.0994024	-50.8606	0	0	metal ABC transporter permease	NA
B4U42_02620	22230.2	-5.01306	0.139896	-35.8342	3.24e-281	1.59e-279	arginine transporter permease subunit ArtM	artM
B4U42_10815	4922.4	-4.87967	0.369791	-13.1957	9.29e-40	3.67e-39	anthranilate phosphoribosyltransferase	trpD
B4U42_09555	128779	-4.66839	0.179223	-26.048	1.42e-149	2.94e-148	glutamate synthase	NA
B4U42_02790	14006.8	-4.12639	0.0829376	-49.7529	0	0	manganese transporter	NA
B4U42_07795	24349.6	-4.09431	0.0841588	-48.6498	0	0	NCS2 family permease	NA
B4U42_05760	2413.43	-4.05197	0.0953202	-42.5091	0	0	5-(carboxyamino)imidazole ribonucleotide mutase	purE
B4U42_03015	1859.28	-4.00326	0.312577	-12.8073	1.49e-37	5.66e-37	ABC transporter permease	NA
B4U42_10365	3667.32	-3.90487	0.0881863	-44.2798	0	0	carbamoyl-phosphate synthase small subunit	NA
B4U42_11720	97967.1	-3.63817	0.10091	-36.0537	1.21e-284	6.08e-283	type I glutamate--ammonia ligase	glnA
B4U42_10370	6932.03	-3.62769	0.0713371	-50.8527	0	0	carbamoyl phosphate synthase large subunit	carB
B4U42_00695	48437.1	-3.49443	0.119291	-29.2933	1.26e-188	3.41e-187	peptidase C40	NA
B4U42_08330	2021.53	-3.4215	0.0909981	-37.5997	0	0	bifunctionalphosphoribosylaminoimidazolecarboxamideformyltransferase/inosine monophosphate cyclohydrolase	purH
B4U42_11965	21453.5	-3.3271	0.113333	-29.3567	1.96e-189	5.36e-188	alpha/beta hydrolase	NA
B4U42_03320	4516.25	-3.30872	0.0817088	-40.494	0	0	phosphoribosylformylglycinamidine cyclo-ligase	NA
B4U42_07390	34656.7	-3.20711	0.0938271	-34.1811	4.62e-256	1.84e-254	hypothetical protein	NA
B4U42_03010	2080.2	-3.13343	0.330185	-9.48992	2.31e-21	5.92e-21	ABC transporter ATP-binding protein	NA
B4U42_05250	10.7408	-3.11936	0.461062	-6.7656	1.33e-11	2.56e-11	hypothetical protein	NA
B4U42_05865	6671.8	-3.0635	0.155734	-19.6714	3.79e-86	3.42e-85	tRNA adenosine(34) deaminase TadA	NA
B4U42_01165	8276.83	-3.03285	0.0960705	-31.569	9.84e-219	3.11e-217	quinol dehydrogenase ferredoxin subunit NapH	NA
B4U42_01170	7470.08	-3.0017	0.0958935	-31.3025	4.32e-215	1.33e-213	ferredoxin-type protein NapG	NA
B4U42_04445	30678.8	-2.98412	0.127104	-23.4778	6.88e-122	1.03e-120	CYTH domain-containing protein	NA
B4U42_03150	1865.01	-2.97173	0.0802698	-37.0217	5.12e-300	2.91e-298	DNA packaging protein	NA
B4U42_08780	7892.73	-2.96107	0.125008	-23.6871	4.9e-124	7.53e-123	3-hydroxydecanoyl-ACP dehydratase	NA
B4U42_11575	1361.88	-2.95647	0.111402	-26.5386	3.48e-155	7.94e-154	hypothetical protein	NA
B4U42_04435	29911.8	-2.93296	0.0859959	-34.1059	6.04e-255	2.35e-253	RNA polymerase sigma factor RpoE	rpoE
B4U42_02785	38525.5	-2.89361	0.0839712	-34.4595	3.24e-260	1.33e-258	metal ABC transporter substrate-binding protein	NA
B4U42_03685	16812.6	-2.87926	0.120646	-23.8655	7e-126	1.11e-124	potassium transporter	NA
B4U42_06230	39.6179	-2.85479	0.268049	-10.6503	1.74e-26	5.05e-26	hypothetical protein	NA
B4U42_01760	10210.6	-2.8286	0.0738447	-38.3047	0	0	cobalt transporter	NA
B4U42_01755	9094.92	-2.81063	0.0875148	-32.116	2.64e-226	9.27e-225	ABC transporter substrate-binding protein	NA
B4U42_02040	1125.65	-2.78439	0.156264	-17.8185	5.07e-71	3.5e-70	cation transporter	NA
B4U42_10810	7046.89	-2.77146	0.381697	-7.26089	3.85e-13	7.76e-13	bifunctional indole-3-glycerol phosphatesynthase/phosphoribosylanthranilate isomerase	NA
B4U42_01025	12952.9	-2.76535	0.11105	-24.9017	7.13e-137	1.27e-135	UDP-N-acetyl-D-mannosamine dehydrogenase	NA
B4U42_01155	6199.98	-2.72359	0.113556	-23.9846	4.03e-127	6.51e-126	cytochrome C	NA
B4U42_01160	5201.26	-2.71935	0.102599	-26.5047	8.56e-155	1.94e-153	nitrate reductase	NA
B4U42_03145	154.506	-2.70552	0.158363	-17.0842	1.94e-65	1.21e-64	terminase	NA
B4U42_02535	19922.1	-2.68764	0.100143	-26.8381	1.16e-158	2.68e-157	phosphoglucosamine mutase	NA
B4U42_02550	41463.8	-2.68331	0.110832	-24.2107	1.72e-129	2.82e-128	hypothetical protein	NA
B4U42_07830	5374.19	-2.67185	0.106814	-25.0142	4.29e-138	7.85e-137	DNA repair protein RecO	NA
B4U42_09745	7790.08	-2.65801	0.0757289	-35.099	6.99e-270	3.09e-268	C4-dicarboxylate ABC transporter	NA
B4U42_05860	67668.4	-2.65341	0.140412	-18.8973	1.2e-79	9.56e-79	ATP-dependent RNA helicase	NA
B4U42_02530	10085.2	-2.63653	0.104706	-25.1803	6.58e-140	1.23e-138	ribose-5-phosphate isomerase	NA
B4U42_02890	7396.54	-2.63111	0.153993	-17.0859	1.89e-65	1.18e-64	hypothetical protein	NA
B4U42_08090	28785.2	-2.59732	0.0816647	-31.8046	5.58e-222	1.87e-220	tRNA pseudouridine(38-40) synthase TruA	NA
B4U42_11915	80765	-2.52788	0.0966164	-26.1641	6.81e-151	1.42e-149	serine peptidase	NA
B4U42_02540	31894	-2.52078	0.0905058	-27.8521	1.02e-170	2.56e-169	PLP-dependent threonine dehydratase	ilvA
B4U42_03165	1006.12	-2.50671	0.0881515	-28.4364	7.18e-178	1.87e-176	peptidase S14	NA
B4U42_10405	7349.16	-2.47387	0.137446	-17.9989	1.99e-72	1.43e-71	C4-dicarboxylate ABC transporter	NA
B4U42_07385	27628.6	-2.46494	0.0906358	-27.1961	7.23e-163	1.7e-161	hypothetical protein	NA
B4U42_03140	12.51	-2.45668	0.390034	-6.29863	3e-10	5.51e-10	hypothetical protein	NA
B4U42_02915	7877.07	-2.437	0.110952	-21.9644	6.3e-107	7.84e-106	ribonuclease HI	NA
B4U42_01580	11.0863	-2.4352	0.459532	-5.29931	1.16e-07	1.9e-07	glycerol-3-phosphate transporter	NA
B4U42_04440	66288.7	-2.35643	0.100829	-23.3707	8.49e-121	1.24e-119	transcriptional regulator	NA
B4U42_02525	19301.8	-2.35417	0.121628	-19.3555	1.83e-83	1.57e-82	D-3-phosphoglycerate dehydrogenase	NA
B4U42_10800	3768.94	-2.34296	0.445127	-5.26357	1.41e-07	2.3e-07	tryptophan synthase subunit alpha	NA
B4U42_05800	7167.96	-2.31219	0.0729413	-31.6993	1.59e-220	5.25e-219	hypothetical protein	NA
B4U42_04910	14704.9	-2.27711	0.075675	-30.0906	6.43e-199	1.85e-197	HicB family protein	NA
B4U42_05855	40495.5	-2.27484	0.112417	-20.2357	4.75e-91	4.7e-90	lipoprotein NlpI	NA
B4U42_02930	5999.87	-2.26932	0.0455107	-49.8634	0	0	Na+/H+ antiporter	NA
B4U42_03690	9095.87	-2.2599	0.0917149	-24.6405	4.65e-134	8.04e-133	Holliday junction branch migration DNA helicaseRuvB	NA
B4U42_03420	39693.3	-2.25954	0.085547	-26.4129	9.75e-154	2.12e-152	Holliday junction resolvase	NA
B4U42_02075	5017.37	-2.25609	0.112062	-20.1326	3.82e-90	3.71e-89	hypothetical protein	NA
B4U42_04360	12208.4	-2.2555	0.0896976	-25.1456	1.58e-139	2.94e-138	16S rRNA(adenine(1518)-N(6)/adenine(1519)-N(6))-dimethyltransferase	NA
B4U42_01235	43989.6	-2.25351	0.0869954	-25.9038	6.03e-148	1.2e-146	thiol:disulfide interchange protein	NA
B4U42_06620	18576.5	-2.22482	0.0568531	-39.1328	0	0	exodeoxyribonuclease VII large subunit	NA
B4U42_02990	8476.55	-2.21913	0.14369	-15.4438	8.3e-54	4.44e-53	bifunctionaldiaminohydroxyphosphoribosylaminopyrimidinedeaminase/5-amino-6-(5-phosphoribosylamino)uracilreductase	ribD
B4U42_10805	6363.14	-2.2188	0.433309	-5.1206	3.05e-07	4.92e-07	tryptophan synthase subunit beta	trpB
B4U42_00295	60228.6	-2.2001	0.102821	-21.3973	1.42e-101	1.63e-100	peptidylprolyl isomerase	NA
B4U42_02900	105186	-2.197	0.122216	-17.9764	2.98e-72	2.13e-71	ABC transporter	NA
B4U42_07470	127571	-2.17957	0.158008	-13.794	2.77e-43	1.17e-42	translation initiation factor IF-2	NA
B4U42_10745	7416.02	-2.16216	0.121289	-17.8265	4.4e-71	3.04e-70	phosphoribosylformylglycinamidine synthase	NA
B4U42_10930	2760.6	-2.15891	0.0644257	-33.5101	3.43e-246	1.31e-244	phosphoribosylaminoimidazolesuccinocarboxamidesynthase	NA
B4U42_06585	24256.8	-2.1465	0.0885529	-24.2397	8.49e-130	1.4e-128	chorismate synthase	NA
B4U42_00635	23060.7	-2.13647	0.105609	-20.23	5.33e-91	5.25e-90	endothelin-converting protein	NA
B4U42_08085	53050.8	-2.13193	0.0545642	-39.072	0	0	ribonuclease E/G	NA
B4U42_01185	4267.57	-2.11724	0.077054	-27.4774	3.27e-166	8.06e-165	ferredoxin-type protein NapF	napF
B4U42_03760	420142	-2.10736	0.0981259	-21.4761	2.61e-102	3.04e-101	pitrilysin	NA
B4U42_07070	3776.64	-2.10691	0.14429	-14.6019	2.73e-48	1.25e-47	glycogen debranching enzyme	glgX
B4U42_10555	5911.47	-2.10494	0.109581	-19.2089	3.12e-82	2.6e-81	MFS transporter	NA
B4U42_03415	10398	-2.08313	0.0446915	-46.6114	0	0	crossover junction endodeoxyribonuclease RuvC	NA
B4U42_01560	12908.7	-2.08131	0.076261	-27.292	5.28e-164	1.26e-162	deoxyribonuclease HsdR	NA
B4U42_06545	3578.29	-2.0804	0.270771	-7.68327	1.55e-14	3.27e-14	ABC transporter substrate-binding protein	NA
B4U42_01175	33760.1	-2.07731	0.119655	-17.3608	1.63e-67	1.05e-66	periplasmic nitrate reductase subunit alpha	NA
B4U42_10550	38.9517	-2.0678	0.219736	-9.4104	4.94e-21	1.25e-20	50S ribosomal protein L19	rplS
B4U42_03330	350.714	-2.06243	0.119325	-17.2841	6.2e-67	3.97e-66	hypothetical protein	NA
B4U42_02955	9392.19	-2.05943	0.103696	-19.8602	8.99e-88	8.48e-87	ABC transporter ATP-binding protein	NA
B4U42_01765	78321.2	-2.04991	0.0722097	-28.3882	2.83e-177	7.28e-176	alanine:cation symporter family protein	NA
B4U42_01525	9657.7	-2.04494	0.156182	-13.0933	3.6e-39	1.4e-38	ketol-acid reductoisomerase	NA
B4U42_08725	55179.3	-2.02573	0.109837	-18.4431	5.93e-76	4.48e-75	tail-specific protease	NA
B4U42_08775	6189.82	-2.02334	0.179553	-11.2687	1.87e-29	5.8e-29	RNA pyrophosphohydrolase	NA
B4U42_07075	6291.53	-2.01796	0.11602	-17.3932	9.3e-68	6e-67	1,4-alpha-glucan branching enzyme	NA
B4U42_02995	4564.92	-2.01591	0.140892	-14.3082	1.94e-46	8.65e-46	riboflavin synthase	NA
B4U42_08715	13375.2	-2.0062	0.0682335	-29.402	5.17e-190	1.43e-188	Twin-arginine translocation pathway signal	NA
B4U42_02895	41481.3	-1.99828	0.139302	-14.3449	1.15e-46	5.13e-46	ABC transporter ATP-binding protein	NA
B4U42_04355	1252.41	-1.99786	0.109703	-18.2116	4.18e-74	3.06e-73	hypothetical protein	NA
B4U42_04965	26.675	-1.99729	0.246849	-8.09112	5.91e-16	1.29e-15	terminase small subunit	NA
B4U42_07835	13953.5	-1.99341	0.0967214	-20.6098	2.24e-94	2.34e-93	GTPase Era	era
B4U42_05730	5829.74	-1.98642	0.0906386	-21.9158	1.84e-106	2.26e-105	methionine adenosyltransferase	metK
B4U42_07380	30722.7	-1.94785	0.077561	-25.1138	3.52e-139	6.49e-138	DUF490 domain-containing protein	NA
B4U42_02645	70946.2	-1.93426	0.10788	-17.9297	6.92e-72	4.83e-71	50S ribosomal protein L9	NA
B4U42_03155	95.3428	-1.92919	0.144131	-13.3849	7.41e-41	3e-40	hypothetical protein	NA
B4U42_06580	2947.71	-1.92771	0.100848	-19.1151	1.89e-81	1.56e-80	Killer protein	NA
B4U42_07275	2635.93	-1.91645	0.0527285	-36.3456	3.08e-289	1.62e-287	monofunctional biosynthetic peptidoglycantransglycosylase	NA
B4U42_02045	18105.3	-1.91334	0.0799001	-23.9466	1e-126	1.61e-125	tellurite resistance methyltransferase TehB	NA
B4U42_03160	645.695	-1.90607	0.0851408	-22.3872	5.24e-111	6.79e-110	phage portal protein	NA
B4U42_06590	46693.7	-1.89463	0.0872685	-21.7103	1.64e-104	1.98e-103	mechanosensitive channel MscK	NA
B4U42_02280	9959.13	-1.88382	0.0686293	-27.4492	7.09e-166	1.73e-164	rod shape-determining protein RodA	NA
B4U42_08370	1760.84	-1.88056	0.0652186	-28.8348	7.86e-183	2.1e-181	phosphatase	NA
B4U42_06730	7524.04	-1.87979	0.11538	-16.2921	1.12e-59	6.49e-59	3-phosphoshikimate 1-carboxyvinyltransferase	aroA
B4U42_01180	2424.6	-1.86744	0.108645	-17.1884	3.24e-66	2.06e-65	reductase	NA
B4U42_00585	927.439	-1.86054	0.186791	-9.96053	2.27e-23	6.08e-23	ISAs1 family transposase	NA
B4U42_00290	7899.45	-1.84138	0.100525	-18.3176	5.99e-75	4.45e-74	hypothetical protein	NA
B4U42_09840	22218	-1.83696	0.0899346	-20.4255	9.92e-93	1.01e-91	two-component sensor histidine kinase	NA
B4U42_08005	7011.82	-1.82732	0.0854716	-21.3793	2.08e-101	2.38e-100	glycogen/starch/alpha-glucan familyphosphorylase	NA
B4U42_10665	161358	-1.81866	0.122042	-14.9019	3.2e-50	1.55e-49	elongation factor Tu	tuf
B4U42_10410	1374.79	-1.80863	0.0954177	-18.9549	4.03e-80	3.24e-79	universal stress protein	NA
B4U42_00590	3654.73	-1.80578	0.0996009	-18.1302	1.84e-73	1.35e-72	phosphopantetheine adenylyltransferase	NA
B4U42_05430	0.478595	-1.77986	1.60826	-1.1067	0.268424	0.296686	hypothetical protein	NA
B4U42_03710	6053.4	-1.778	0.137604	-12.9211	3.42e-38	1.32e-37	ABC transporter ATP-binding protein	NA
B4U42_10660	265706	-1.75729	0.114648	-15.3278	4.99e-53	2.64e-52	elongation factor G	fusA
B4U42_00285	1840.54	-1.7527	0.0814827	-21.5101	1.25e-102	1.48e-101	sulfurtransferase TusD	NA
B4U42_10100	11568.1	-1.75192	0.114527	-15.297	8.01e-53	4.2e-52	autotransporter outer membrane beta-barreldomain-containing protein	NA
B4U42_04350	36011.7	-1.74872	0.115199	-15.1799	4.8e-52	2.47e-51	UDP-N-acetylglucosamine1-carboxyvinyltransferase	murA
B4U42_03395	14581.9	-1.74478	0.0986869	-17.68	5.98e-70	4.06e-69	peptide ABC transporter permease	NA
B4U42_03620	1384.08	-1.73696	0.141002	-12.3187	7.19e-35	2.58e-34	arginine repressor	NA
B4U42_03985	1447.81	-1.73085	0.0770613	-22.4607	1.01e-111	1.32e-110	IS1595 family transposase	NA
B4U42_08730	11650.6	-1.71517	0.101689	-16.8668	7.89e-64	4.78e-63	RNA chaperone ProQ	NA
B4U42_07585	5472.88	-1.70583	0.0883978	-19.2972	5.67e-83	4.82e-82	phosphatase	NA
B4U42_07370	10556.4	-1.70024	0.0729699	-23.3006	4.37e-120	6.29e-119	thiol reductant ABC exporter subunit CydC	NA
B4U42_00570	1862.06	-1.69482	0.0943346	-17.966	3.59e-72	2.56e-71	4'-phosphopantetheinyl transferase	NA
B4U42_07840	7293.2	-1.67582	0.0834951	-20.0709	1.33e-89	1.28e-88	ribonuclease 3	NA
B4U42_12005	57500.9	-1.67027	0.11241	-14.8587	6.11e-50	2.93e-49	TIGR00156 family protein	NA
B4U42_06575	3377.18	-1.66938	0.10125	-16.4877	4.5e-61	2.66e-60	transcriptional regulator	higA
B4U42_07280	2342.49	-1.64053	0.0622708	-26.3451	5.84e-153	1.24e-151	Trp operon repressor	NA
B4U42_02065	29914.8	-1.63977	0.0662558	-24.7491	3.17e-135	5.58e-134	DNA primase	NA
B4U42_07560	40853.6	-1.6394	0.0655551	-25.0079	5.02e-138	9.11e-137	murein DD-endopeptidase MepM	NA
B4U42_10255	11179.8	-1.63527	0.102391	-15.9708	2.04e-57	1.14e-56	Holliday junction branch migration protein RuvA	NA
B4U42_04505	17163.1	-1.63181	0.0643035	-25.3767	4.56e-142	8.86e-141	anhydro-N-acetylmuramic acid kinase	NA
B4U42_02165	11442	-1.62561	0.17265	-9.41564	4.7e-21	1.19e-20	N-acetylmannosamine-6-phosphate 2-epimerase	NA
B4U42_04805	2119.15	-1.62555	0.11297	-14.3892	6.05e-47	2.72e-46	bis(5'-nucleosyl)-tetraphosphatase(symmetrical)	apaH
B4U42_08710	8313.6	-1.62274	0.0695259	-23.34	1.74e-120	2.52e-119	MBL fold metallo-hydrolase	NA
B4U42_00595	7123.4	-1.62004	0.073876	-21.9292	1.37e-106	1.69e-105	3-deoxy-D-manno-octulosonic acid transferase	NA
B4U42_00600	16917.7	-1.6086	0.139357	-11.543	8.01e-31	2.58e-30	DNA polymerase III subunit alpha	NA
B4U42_07080	54.6599	-1.60597	0.201772	-7.95934	1.73e-15	3.73e-15	hypothetical protein	NA
B4U42_07285	5329.94	-1.60506	0.0643307	-24.9501	2.13e-137	3.83e-136	outer membrane lipoprotein carrier protein LolA	lolA
B4U42_01830	39240.4	-1.6024	0.0761155	-21.0523	2.18e-98	2.43e-97	RIP metalloprotease RseP	rseP
B4U42_02650	52990.1	-1.59967	0.0965651	-16.5658	1.23e-61	7.38e-61	30S ribosomal protein S18	rpsR
B4U42_11610	7661.65	-1.58972	0.0804054	-19.7713	5.26e-87	4.83e-86	NCS2 family permease	NA
B4U42_05330	741.79	-1.58507	0.655236	-2.41909	0.0155593	0.0195374	ribbon-helix-helix protein, CopG family	NA
B4U42_01805	15927.8	-1.58503	0.112472	-14.0927	4.21e-45	1.81e-44	acyl-[acyl-carrier-protein]--UDP-N-acetylglucosamine O-acyltransferase	NA
B4U42_04195	41.0666	-1.57115	0.220013	-7.14115	9.26e-13	1.85e-12	fimbrial assembly protein	NA
B4U42_09505	24724.7	-1.5705	0.0604054	-25.9993	5.04e-149	1.03e-147	transcriptional regulator CysB	NA
B4U42_10140	6770.62	-1.56865	0.0815998	-19.2237	2.35e-82	1.98e-81	Fis family transcriptional regulator	fis
B4U42_01610	35638.9	-1.56499	0.0762566	-20.5226	1.35e-93	1.39e-92	lytic murein transglycosylase	NA
B4U42_03400	7723.24	-1.55679	0.106556	-14.6101	2.42e-48	1.11e-47	dipeptide ABC transporter permease DppC	NA
B4U42_07475	67690.8	-1.55301	0.121867	-12.7435	3.39e-37	1.28e-36	transcription termination protein NusA	nusA
B4U42_12040	5476.01	-1.54882	0.0655118	-23.6418	1.43e-123	2.19e-122	TatD family deoxyribonuclease	NA
B4U42_01190	208.369	-1.54459	0.131959	-11.7051	1.2e-31	3.96e-31	50S ribosomal protein L36	NA
B4U42_09845	16794.2	-1.54284	0.0782857	-19.7079	1.85e-86	1.69e-85	two-component system response regulator QseB	NA
B4U42_12000	3014.9	-1.54121	0.160409	-9.60801	7.4e-22	1.92e-21	hypothetical protein	NA
B4U42_10500	10581.4	-1.53849	0.0836113	-18.4005	1.3e-75	9.78e-75	2-isopropylmalate synthase	NA
B4U42_00465	232997	-1.53674	0.0877243	-17.5179	1.05e-68	6.96e-68	DNA-directed RNA polymerase subunit beta'	rpoC
B4U42_01815	29116.6	-1.53671	0.100535	-15.2854	9.57e-53	5.01e-52	UDP-3-O-(3-hydroxymyristoyl)glucosamineN-acyltransferase	lpxD
B4U42_05505	137.722	-1.53607	0.118802	-12.9297	3.06e-38	1.18e-37	glycoside hydrolase	NA
B4U42_01195	564.283	-1.51361	0.0865279	-17.4927	1.63e-68	1.08e-67	50S ribosomal protein L31 type B	NA
B4U42_02660	144538	-1.50957	0.0881775	-17.1197	1.06e-65	6.68e-65	30S ribosomal protein S6	NA
B4U42_09495	11233.5	-1.50794	0.0727628	-20.724	2.1e-95	2.23e-94	phosphodiesterase	NA
B4U42_03390	47490.6	-1.5053	0.0831542	-18.1025	3.04e-73	2.21e-72	ABC transporter substrate-binding protein	NA
B4U42_00620	7910.36	-1.50261	0.0774939	-19.39	9.37e-84	8.11e-83	LPS export ABC transporter permease LptF	lptF
B4U42_04685	42303.3	-1.5019	0.08468	-17.7362	2.2e-70	1.51e-69	hypothetical protein	NA
B4U42_01725	26844.7	-1.50125	0.112758	-13.3139	1.92e-40	7.68e-40	acetyl-CoA carboxylase biotin carboxylasesubunit	accC
B4U42_09515	27491.7	-1.50123	0.066622	-22.5336	1.95e-112	2.56e-111	transcriptional regulator	NA
B4U42_02290	7841.3	-1.50052	0.0746379	-20.104	6.81e-90	6.59e-89	23S rRNA(pseudouridine(1915)-N(3))-methyltransferase RlmH	NA
B4U42_03705	2512.8	-1.49928	0.119781	-12.5168	6.04e-36	2.23e-35	peptide ABC transporter permease	NA
B4U42_04510	12906.9	-1.49475	0.0507629	-29.4457	1.43e-190	4.01e-189	outer membrane protein assembly factor BamE	NA
B4U42_04345	4328.92	-1.49291	0.105598	-14.1377	2.22e-45	9.62e-45	BolA family transcriptional regulator	NA
B4U42_07590	5652.96	-1.48222	0.0824092	-17.9861	2.5e-72	1.79e-71	thymidine kinase	NA
B4U42_01615	6510.38	-1.4818	0.0628535	-23.5754	6.89e-123	1.04e-121	Fe(2+)-trafficking protein	NA
B4U42_03080	4164.48	-1.48092	0.0911567	-16.2459	2.39e-59	1.38e-58	ribbon-helix-helix protein, CopG family	NA
B4U42_10260	10035.7	-1.48051	0.104979	-14.103	3.64e-45	1.57e-44	transcriptional regulator	NA
B4U42_11420	1002	-1.47377	0.0679913	-21.6759	3.46e-104	4.17e-103	hypothetical protein	NA
B4U42_04915	9824.23	-1.47153	0.0839978	-17.5187	1.03e-68	6.89e-68	addiction module toxin, HicA family	NA
B4U42_07375	12583.3	-1.46996	0.0567819	-25.8878	9.14e-148	1.81e-146	thiol reductant ABC exporter subunit CydD	NA
B4U42_10145	34016.3	-1.46689	0.0694275	-21.1284	4.36e-99	4.88e-98	tRNA dihydrouridine synthase DusB	NA
B4U42_05470	176.815	-1.46662	0.127132	-11.5362	8.67e-31	2.78e-30	phage virion morphogenesis protein	NA
B4U42_01720	20085.8	-1.45766	0.0977025	-14.9194	2.46e-50	1.2e-49	acetyl-CoA carboxylase biotin carboxyl carrierprotein subunit	accB
B4U42_00280	1855.76	-1.45725	0.106904	-13.6313	2.61e-42	1.08e-41	sulfurtransferase	NA
B4U42_02160	9228.39	-1.45654	0.199328	-7.30725	2.73e-13	5.54e-13	N-acetylmannosamine kinase	NA
B4U42_03335	769.692	-1.45565	0.0832637	-17.4824	1.95e-68	1.29e-67	hypothetical protein	NA
B4U42_05155	9.41431	-1.44831	0.404422	-3.58119	0.00034203	0.000478583	hypothetical protein	NA
B4U42_03055	4233.63	-1.44723	0.0819745	-17.6546	9.37e-70	6.33e-69	hypothetical protein	NA
B4U42_04700	11040.5	-1.44666	0.0790318	-18.3048	7.58e-75	5.61e-74	AI-2E family transporter	NA
B4U42_02970	21254.7	-1.44658	0.118067	-12.2522	1.64e-34	5.81e-34	cytochrome-c peroxidase	NA
B4U42_04500	4700.59	-1.44487	0.0977194	-14.7859	1.81e-49	8.59e-49	N-acetylmuramic acid 6-phosphate etherase	murQ
B4U42_11415	617.265	-1.44278	0.089496	-16.1212	1.81e-58	1.03e-57	hypothetical protein	NA
B4U42_05480	143.617	-1.44006	0.124492	-11.5675	6.02e-31	1.96e-30	molecular chaperone DnaK	NA
B4U42_05850	153215	-1.43975	0.059289	-24.2836	2.92e-130	4.87e-129	polyribonucleotide nucleotidyltransferase	pnp
B4U42_07715	13533.2	-1.43691	0.0956019	-15.0301	4.66e-51	2.34e-50	formate transporter FocA	focA
B4U42_06755	343.316	-1.43358	0.123834	-11.5766	5.41e-31	1.76e-30	hypothetical protein	NA
B4U42_08705	7752.03	-1.43322	0.0824099	-17.3914	9.59e-68	6.17e-67	hypothetical protein	NA
B4U42_02655	63879.2	-1.4325	0.0957932	-14.9541	1.46e-50	7.22e-50	primosomal replication protein N	priB
B4U42_11340	12705.5	-1.42112	0.087034	-16.3283	6.21e-60	3.61e-59	50S ribosomal protein L36	NA
B4U42_08820	3823.69	-1.41704	0.0579901	-24.4359	7.11e-132	1.21e-130	MATE family efflux transporter	NA
B4U42_08375	1972.08	-1.41552	0.0789132	-17.9377	5.99e-72	4.2e-71	DNA glycosylase	NA
B4U42_07065	3002.96	-1.41465	0.156867	-9.01818	1.91e-19	4.59e-19	glucose-1-phosphate adenylyltransferase	glgC
B4U42_11615	4212.21	-1.40846	0.0920213	-15.3058	6.99e-53	3.69e-52	uracil permease	NA
B4U42_08720	23839.5	-1.4053	0.0708616	-19.8317	1.59e-87	1.48e-86	L,D-transpeptidase	NA
B4U42_02155	6870.59	-1.39523	0.0873853	-15.9664	2.19e-57	1.22e-56	phosphoglycolate phosphatase	NA
B4U42_05045	35.5326	-1.39334	0.213501	-6.52615	6.75e-11	1.27e-10	hypothetical protein	NA
B4U42_00140	17676.7	-1.38347	0.0641407	-21.5693	3.49e-103	4.16e-102	type I restriction-modification systemdeoxyribonuclease	NA
B4U42_01620	5365.69	-1.38066	0.096437	-14.3167	1.72e-46	7.67e-46	A/G-specific adenine glycosylase	NA
B4U42_05475	153.97	-1.38028	0.116905	-11.8069	3.59e-32	1.2e-31	phage tail protein	NA
B4U42_05750	3975.59	-1.37576	0.0625702	-21.9875	3.8e-107	4.75e-106	5-(carboxyamino)imidazole ribonucleotidesynthase	NA
B4U42_10560	8911.19	-1.37528	0.109863	-12.5181	5.94e-36	2.2e-35	thiamine biosynthesis protein ThiF	NA
B4U42_02115	2087.65	-1.37322	0.106826	-12.8547	8.09e-38	3.07e-37	peptide ABC transporter permease	NA
B4U42_03615	1255.85	-1.37047	0.151542	-9.04353	1.52e-19	3.66e-19	TIGR01777 family protein	NA
B4U42_08135	16526.6	-1.37043	0.0495112	-27.6793	1.24e-168	3.09e-167	Tol-Pal system subunit TolQ	tolQ
B4U42_06445	6796.03	-1.34999	0.163036	-8.28029	1.23e-16	2.75e-16	YhcH/YjgK/YiaL family protein	NA
B4U42_00275	1533.36	-1.34885	0.100697	-13.3952	6.45e-41	2.62e-40	hypothetical protein	NA
B4U42_02960	29083.1	-1.33983	0.0629292	-21.2911	1.37e-100	1.56e-99	iron ABC transporter permease	NA
B4U42_04340	2850.19	-1.33838	0.122707	-10.9071	1.07e-27	3.2e-27	NTP binding protein (Contains STAS domain)	NA
B4U42_10090	1492.27	-1.33753	0.0819544	-16.3204	7.07e-60	4.1e-59	gamma-glutamyl-phosphate reductase	proA
B4U42_03000	12829.3	-1.32793	0.136875	-9.70176	2.96e-22	7.78e-22	bifunctional3,4-dihydroxy-2-butanone-4-phosphate synthase/GTPcyclohydrolase II	NA
B4U42_09015	3261.65	-1.32497	0.0881454	-15.0317	4.56e-51	2.29e-50	amylovoran biosynthesis protein AmsE	NA
B4U42_10730	308.664	-1.32417	0.112317	-11.7896	4.42e-32	1.48e-31	ferredoxin	NA
B4U42_05370	40.9814	-1.32007	0.190735	-6.92097	4.49e-12	8.79e-12	terminase small subunit	NA
B4U42_07995	4782.19	-1.31824	0.0692037	-19.0487	6.73e-81	5.48e-80	Na+/H+ antiporter NhaB	NA
B4U42_07710	71466.6	-1.31056	0.163939	-7.9942	1.3e-15	2.83e-15	formate acetyltransferase	pflB
B4U42_02265	4303.95	-1.3097	0.101661	-12.883	5.61e-38	2.15e-37	hypothetical protein	NA
B4U42_04690	17671.9	-1.30802	0.0558017	-23.4404	1.65e-121	2.44e-120	formate dehydrogenase accessory protein FdhE	fdhE
B4U42_02270	33858.8	-1.30556	0.0722594	-18.0677	5.73e-73	4.15e-72	serine-type D-Ala-D-Ala carboxypeptidase	NA
B4U42_07325	4099.69	-1.30524	0.301482	-4.3294	1.5e-05	2.25e-05	4-alpha-glucanotransferase	NA
B4U42_10565	294.633	-1.29846	0.0970534	-13.3788	8.04e-41	3.25e-40	50S ribosomal protein L19	rplS
B4U42_02975	46974.1	-1.29734	0.0910925	-14.242	5.03e-46	2.2e-45	30S ribosomal protein S15	NA
B4U42_09990	4.85349	-1.29548	0.66778	-1.93997	0.0523828	0.0626163	IS110 family transposase	NA
B4U42_06315	6.83099	-1.29395	0.464414	-2.7862	0.00533292	0.00696898	hypothetical protein	NA
B4U42_11345	243273	-1.29082	0.095271	-13.5489	8.04e-42	3.29e-41	preprotein translocase subunit SecY	NA
B4U42_08940	1645.16	-1.28778	0.161642	-7.96686	1.63e-15	3.52e-15	IS1595 family transposase	NA
B4U42_08975	6589.39	-1.28706	0.0540095	-23.8303	1.62e-125	2.54e-124	recombination factor protein RarA	NA
B4U42_05755	6171.33	-1.28038	0.0628245	-20.3802	2.5e-92	2.52e-91	L-asparaginase	NA
B4U42_07320	1724.53	-1.27455	0.273606	-4.65834	3.19e-06	4.95e-06	maltose transporter permease	malG
B4U42_08130	9902.88	-1.27454	0.0504326	-25.2722	6.46e-141	1.23e-139	protein TolR	NA
B4U42_07845	22938.4	-1.27426	0.0350043	-36.4028	3.84e-290	2.07e-288	S26 family signal peptidase	lepB
B4U42_08000	7338.58	-1.27195	0.0870813	-14.6064	2.56e-48	1.17e-47	disulfide bond formation protein B	NA
B4U42_02285	16685.2	-1.27174	0.0624789	-20.3548	4.21e-92	4.22e-91	penicillin-binding protein 2	mrdA
B4U42_01810	14618.8	-1.27089	0.10671	-11.9097	1.05e-32	3.6e-32	beta-hydroxyacyl-ACP dehydratase	fabZ
B4U42_04490	5030.54	-1.26801	0.0848531	-14.9436	1.72e-50	8.44e-50	tRNA pseudouridine(65) synthase TruC	NA
B4U42_02275	13550.9	-1.26753	0.0746619	-16.9769	1.22e-64	7.49e-64	septal ring lytic transglycosylase RlpA familyprotein	NA
B4U42_01735	3286.57	-1.25784	0.0734683	-17.1209	1.04e-65	6.56e-65	uracil-DNA glycosylase	NA
B4U42_06965	12056	-1.25689	0.107682	-11.6722	1.77e-31	5.81e-31	exodeoxyribonuclease III	NA
B4U42_08965	6416.23	-1.25139	0.504104	-2.4824	0.01305	0.0165365	hypothetical protein	NA
B4U42_02505	1268.67	-1.25116	0.0725246	-17.2515	1.09e-66	6.96e-66	pseudouridine synthase	NA
B4U42_00815	2262.17	-1.23469	0.0540222	-22.8552	1.3e-115	1.78e-114	sugar ABC transporter ATP-binding protein	NA
B4U42_02905	32974.1	-1.23425	0.0898999	-13.7291	6.79e-43	2.84e-42	ABC transporter permease	NA
B4U42_08260	20247.3	-1.23297	0.0853975	-14.438	2.98e-47	1.34e-46	polysaccharide biosynthesis protein	NA
B4U42_05510	54.8925	-1.22997	0.193192	-6.36655	1.93e-10	3.57e-10	hypothetical protein	NA
B4U42_08405	2624.1	-1.22467	0.102644	-11.9312	8.14e-33	2.79e-32	ABC transporter ATP-binding protein	NA
B4U42_06980	105.847	-1.22255	0.138781	-8.80914	1.26e-18	2.97e-18	hypothetical protein	NA
B4U42_08805	638.538	-1.22087	0.0821079	-14.8691	5.23e-50	2.52e-49	PbsX family transcriptional regulator	NA
B4U42_05015	128.21	-1.21751	0.139351	-8.737	2.39e-18	5.58e-18	hypothetical protein	NA
B4U42_03005	2534.21	-1.21721	0.163706	-7.43533	1.04e-13	2.15e-13	6,7-dimethyl-8-ribityllumazine synthase	NA
B4U42_00145	6658.38	-1.21089	0.0916437	-13.213	7.38e-40	2.93e-39	hypothetical protein	NA
B4U42_10265	20389.5	-1.21047	0.0755532	-16.0215	9.05e-58	5.11e-57	spermidine/putrescine ABC transportersubstrate-binding protein	NA
B4U42_00790	144.007	-1.20615	0.125132	-9.63904	5.47e-22	1.43e-21	hypothetical protein	NA
B4U42_01035	5630.43	-1.20612	0.086498	-13.9439	3.43e-44	1.46e-43	short-chain dehydrogenase/reductase	NA
B4U42_00460	276506	-1.20426	0.0999272	-12.0514	1.91e-33	6.66e-33	DNA-directed RNA polymerase subunit beta	rpoB
B4U42_01835	23428.1	-1.20373	0.0636953	-18.8983	1.18e-79	9.41e-79	phosphatidate cytidylyltransferase	NA
B4U42_00615	5778.52	-1.19918	0.137567	-8.71707	2.85e-18	6.65e-18	LPS export ABC transporter permease LptG	NA
B4U42_06550	33535.7	-1.19436	0.0592014	-20.1745	1.64e-90	1.61e-89	phosphate acetyltransferase	NA
B4U42_08470	9486.58	-1.18531	0.115009	-10.3062	6.6e-25	1.84e-24	DNA ligase (NAD(+)) LigA	NA
B4U42_10570	77166.8	-1.18333	0.0675778	-17.5106	1.19e-68	7.88e-68	tRNA (guanosine(37)-N1)-methyltransferase TrmD	trmD
B4U42_10220	6815.02	-1.17986	0.117942	-10.0037	1.47e-23	3.95e-23	5-methyltetrahydropteroyltriglutamate--homocysteine S-methyltransferase	NA
B4U42_08945	21275.5	-1.16725	0.47615	-2.45144	0.0142287	0.0179377	lactoferrin/transferrin family TonB-dependentreceptor	NA
B4U42_07060	3505.57	-1.16506	0.158095	-7.36942	1.71e-13	3.5e-13	starch synthase	NA
B4U42_04495	1970	-1.16411	0.0810031	-14.3712	7.85e-47	3.52e-46	anhydro-N-acetylmuramic acid kinase	NA
B4U42_08120	36028.5	-1.15154	0.083446	-13.7998	2.55e-43	1.08e-42	Tol-Pal system beta propeller repeat proteinTolB	tolB
B4U42_10400	17594.8	-1.15043	0.0950094	-12.1086	9.51e-34	3.33e-33	C4-dicarboxylate ABC transportersubstrate-binding protein	NA
B4U42_08400	1915.8	-1.14661	0.0967075	-11.8565	1.99e-32	6.78e-32	ABC transporter permease	NA
B4U42_07095	233.357	-1.14484	0.109767	-10.4297	1.81e-25	5.11e-25	hypothetical protein	NA
B4U42_02755	992.072	-1.14385	0.291516	-3.92382	8.72e-05	0.000125931	cytochrome c nitrite reductase subunit NrfD	nrfD
B4U42_11850	172829	-1.14263	0.0929341	-12.2951	9.62e-35	3.44e-34	50S ribosomal protein L2	NA
B4U42_07205	3919.22	-1.14102	0.126256	-9.03733	1.61e-19	3.87e-19	hypothetical protein	NA
B4U42_11810	120.775	-1.13856	0.121752	-9.35151	8.64e-21	2.16e-20	hypothetical protein	NA
B4U42_07090	701.688	-1.13557	0.0806487	-14.0805	5.01e-45	2.15e-44	Efem/EfeO family lipoprotein	NA
B4U42_00785	75.9201	-1.12857	0.147105	-7.67187	1.7e-14	3.57e-14	hypothetical protein	NA
B4U42_06975	1097.91	-1.12831	0.139776	-8.07224	6.9e-16	1.5e-15	transcriptional regulator	NA
B4U42_04330	17660.9	-1.12421	0.071688	-15.6819	2.01e-55	1.1e-54	outer membrane lipid asymmetry maintenanceprotein MlaD	mlaD
B4U42_08590	2194.12	-1.12369	0.100358	-11.1969	4.22e-29	1.3e-28	hypothetical protein	NA
B4U42_02820	66.607	-1.1208	0.174536	-6.4216	1.35e-10	2.51e-10	transcriptional regulator	NA
B4U42_04990	74.8608	-1.11979	0.180309	-6.2104	5.28e-10	9.55e-10	hypothetical protein	NA
B4U42_03405	9616.81	-1.11945	0.107355	-10.4276	1.86e-25	5.22e-25	dipeptide ABC transporter ATP-binding protein	NA
B4U42_05520	75.9453	-1.11811	0.199414	-5.60698	2.06e-08	3.48e-08	hypothetical protein	NA
B4U42_10655	67503.7	-1.11568	0.0926896	-12.0367	2.28e-33	7.93e-33	30S ribosomal protein S7	NA
B4U42_11835	133350	-1.11347	0.102258	-10.8888	1.3e-27	3.89e-27	30S ribosomal protein S3	NA
B4U42_01710	7570.91	-1.11078	0.095068	-11.6841	1.54e-31	5.06e-31	biotin synthase	bioB
B4U42_04190	23.8034	-1.10848	0.235825	-4.70042	2.6e-06	4.05e-06	hypothetical protein	NA
B4U42_05620	5692.38	-1.10469	0.071546	-15.4402	8.78e-54	4.69e-53	murein transglycosylase A	NA
B4U42_01215	307.44	-1.10312	0.0959593	-11.4958	1.39e-30	4.42e-30	sulfite exporter TauE/SafE family protein	NA
B4U42_10995	684.436	-1.10153	0.113037	-9.74489	1.94e-22	5.1e-22	ABC transporter permease	NA
B4U42_09320	9254.14	-1.10149	0.061052	-18.0418	9.15e-73	6.6e-72	copper-translocating P-type ATPase	NA
B4U42_04365	46471.8	-1.10093	0.0579934	-18.9838	2.32e-80	1.89e-79	peptidylprolyl isomerase	NA
B4U42_02080	80014.2	-1.0988	0.0807165	-13.613	3.35e-42	1.38e-41	ribonuclease E	NA
B4U42_04335	32753.7	-1.09877	0.077462	-14.1846	1.14e-45	4.98e-45	phospholipid-binding protein MlaC	NA
B4U42_03260	60.7123	-1.09835	0.17737	-6.19244	5.92e-10	1.07e-09	tail assembly protein	NA
B4U42_05350	0.676672	-1.0981	1.52999	-0.717717	0.472932	0.504328	hypothetical protein	NA
B4U42_09395	12434.9	-1.09673	0.0489761	-22.3931	4.6e-111	5.99e-110	FAD-binding oxidoreductase	NA
B4U42_09020	4676.8	-1.09614	0.075194	-14.5775	3.91e-48	1.78e-47	glycosyltransferase	NA
B4U42_00565	483.646	-1.09264	0.0873731	-12.5055	6.97e-36	2.57e-35	phosphate-starvation-inducible protein PsiE	NA
B4U42_05580	5479.17	-1.09232	0.0638127	-17.1176	1.1e-65	6.9e-65	tyrosine transporter	NA
B4U42_08770	5979.88	-1.08922	0.143327	-7.59955	2.97e-14	6.21e-14	anion permease	NA
B4U42_00560	3453.83	-1.08554	0.0759876	-14.2857	2.69e-46	1.19e-45	ADP-ribose diphosphatase	NA
B4U42_04970	111.348	-1.08475	0.125176	-8.6658	4.48e-18	1.04e-17	terminase	NA
B4U42_02935	3000.53	-1.08473	0.0620621	-17.4781	2.1e-68	1.38e-67	c-type cytochrome biogenesis protein CcmF	NA
B4U42_04800	1543.18	-1.08142	0.150526	-7.18425	6.76e-13	1.35e-12	lytic murein transglycosylase	NA
B4U42_06735	42256.1	-1.07775	0.063789	-16.8955	4.85e-64	2.96e-63	phosphoenolpyruvate carboxylase	NA
B4U42_01715	3192.23	-1.07723	0.115056	-9.36265	7.78e-21	1.95e-20	type II 3-dehydroquinate dehydratase	aroQ
B4U42_00640	11926.1	-1.07587	0.0708118	-15.1934	3.91e-52	2.02e-51	1,4-dihydroxy-2-naphthoyl-CoA synthase	NA
B4U42_01275	4931.17	-1.07542	0.0533232	-20.1679	1.87e-90	1.83e-89	hypothetical protein	NA
B4U42_09685	13900.1	-1.07422	0.0412667	-26.0312	2.2e-149	4.51e-148	cell division protein FtsQ	NA
B4U42_03750	1599.05	-1.07412	0.119228	-9.00894	2.08e-19	4.99e-19	sodium:alanine symporter family protein	NA
B4U42_10990	956.313	-1.0726	0.0968247	-11.0778	1.61e-28	4.89e-28	ABC transporter permease	NA
B4U42_03450	20625.6	-1.07015	0.0637049	-16.7985	2.5e-63	1.51e-62	dephospho-CoA kinase	NA
B4U42_11855	49634.7	-1.06905	0.0925833	-11.5469	7.66e-31	2.47e-30	50S ribosomal protein L23	NA
B4U42_11880	11013.3	-1.06594	0.129374	-8.23923	1.73e-16	3.86e-16	class II fumarate hydratase	fumC
B4U42_09100	6450.93	-1.06348	0.1381	-7.70077	1.35e-14	2.86e-14	Xaa-Pro dipeptidase	NA
B4U42_07565	19497.1	-1.05518	0.0513802	-20.5366	1.01e-93	1.04e-92	bifunctional protein-disulfideisomerase/oxidoreductase DsbC	NA
B4U42_11830	63178.2	-1.05264	0.0987643	-10.6581	1.6e-26	4.67e-26	50S ribosomal protein L16	NA
B4U42_10355	4706.03	-1.04782	0.111014	-9.43861	3.78e-21	9.62e-21	ionic transporter y4hA	NA
B4U42_11840	63948.9	-1.04718	0.100105	-10.4608	1.31e-25	3.7e-25	50S ribosomal protein L22	rplV
B4U42_02260	7704.75	-1.03198	0.115198	-8.95832	3.3e-19	7.86e-19	octanoyltransferase	NA
B4U42_00005	28554.7	-1.03124	0.0518917	-19.873	6.97e-88	6.59e-87	chromosomal replication initiation protein DnaA	dnaA
B4U42_12045	31377.5	-1.0249	0.0492182	-20.8236	2.65e-96	2.85e-95	ribonuclease R	rnr
B4U42_11985	1635.6	-1.02422	0.0766791	-13.3573	1.07e-40	4.33e-40	AzlD domain-containing protein	NA
B4U42_10580	19063.2	-1.0235	0.0896208	-11.4204	3.31e-30	1.04e-29	30S ribosomal protein S16	NA
B4U42_01840	20831.2	-1.01898	0.0531623	-19.1673	6.94e-82	5.76e-81	di-trans,poly-cis-decaprenylcistransferase	NA
B4U42_08595	1829.94	-1.01744	0.0642885	-15.8262	2.05e-56	1.14e-55	phosphatidylglycerophosphatase A	NA
B4U42_08095	6639.83	-1.01731	0.0566716	-17.951	4.71e-72	3.33e-71	TIGR01620 family protein	NA
B4U42_01320	50.8772	-1.01497	0.182841	-5.55107	2.84e-08	4.78e-08	hypothetical protein	NA
B4U42_09915	3454.72	-1.01197	0.0688983	-14.6879	7.7e-49	3.58e-48	dihydroorotate dehydrogenase (quinone)	NA
B4U42_10575	60592.3	-1.01078	0.057623	-17.5413	6.93e-69	4.65e-68	ribosome maturation factor RimM	rimM
B4U42_00890	2719.24	-1.00905	0.143703	-7.02178	2.19e-12	4.33e-12	dTMP kinase	NA
B4U42_10280	34354.6	-1.00782	0.180744	-5.57596	2.46e-08	4.16e-08	bifunctional proline dehydrogenase/L-glutamategamma-semialdehyde dehydrogenase	NA
B4U42_08275	8214.98	-1.00426	0.13676	-7.34327	2.08e-13	4.24e-13	glycosyl transferase	NA
B4U42_08395	878.352	-1.00267	0.0751228	-13.3471	1.23e-40	4.95e-40	CopG family transcriptional regulator	NA
B4U42_05960	4533.16	-1.00186	0.0907499	-11.0398	2.46e-28	7.43e-28	molybdopterin-synthase adenylyltransferase MoeB	moeB
B4U42_11820	39669	-1.00109	0.1084	-9.2351	2.58e-20	6.33e-20	30S ribosomal protein S17	rpsQ
B4U42_03340	29189.8	-0.991469	0.050784	-19.5233	6.96e-85	6.14e-84	outer membrane protein assembly factor BamD	NA
B4U42_06450	8109.03	-0.990789	0.15223	-6.50849	7.59e-11	1.42e-10	MurR/RpiR family transcriptional regulator	NA
B4U42_06390	165.89	-0.988932	0.113143	-8.74053	2.32e-18	5.42e-18	hypothetical protein	NA
B4U42_04595	17766	-0.986102	0.092639	-10.6446	1.85e-26	5.37e-26	anion permease	NA
B4U42_11845	71803.2	-0.985074	0.11315	-8.70593	3.15e-18	7.33e-18	30S ribosomal protein S19	NA
B4U42_03505	15846.7	-0.983073	0.0822972	-11.9454	6.86e-33	2.37e-32	phosphoenolpyruvate--protein phosphotransferase	NA
B4U42_05770	65204.3	-0.980041	0.0906817	-10.8075	3.17e-27	9.37e-27	dihydrolipoyllysine-residue acetyltransferase	NA
B4U42_03455	5941.73	-0.977491	0.0628941	-15.5419	1.81e-54	9.74e-54	DNA gyrase inhibitor YacG	NA
B4U42_04680	9287.41	-0.976815	0.086324	-11.3157	1.1e-29	3.41e-29	MOSC domain-containing protein	NA
B4U42_05955	3159.12	-0.976334	0.0845952	-11.5412	8.17e-31	2.63e-30	translation initiation factor	yciH
B4U42_02545	47758.1	-0.975186	0.0736548	-13.24	5.16e-40	2.05e-39	peptidylprolyl isomerase	NA
B4U42_03410	9855.08	-0.974721	0.114167	-8.5377	1.37e-17	3.13e-17	ABC transporter ATP-binding protein	dppF
B4U42_08745	10773.3	-0.970984	0.0679956	-14.2801	2.91e-46	1.28e-45	hypothetical protein	NA
B4U42_04875	9416.92	-0.970711	0.0644096	-15.0709	2.52e-51	1.27e-50	DNA-binding protein	NA
B4U42_03445	15504.3	-0.970078	0.0648102	-14.968	1.19e-50	5.89e-50	arsenate reductase	NA
B4U42_11825	38841.6	-0.968008	0.112706	-8.58882	8.79e-18	2.01e-17	50S ribosomal protein L29	NA
B4U42_03230	3894.1	-0.967701	0.0461982	-20.9467	2.01e-97	2.19e-96	phage tail tape measure protein	NA
B4U42_00715	461.245	-0.967622	0.090486	-10.6936	1.09e-26	3.19e-26	hypothetical protein	NA
B4U42_02110	6498.34	-0.961809	0.0973254	-9.8824	4.96e-23	1.32e-22	ABC transporter substrate-binding protein	NA
B4U42_04550	8787.84	-0.960738	0.0526884	-18.2343	2.76e-74	2.03e-73	amidophosphoribosyltransferase	NA
B4U42_03075	46.8572	-0.957693	0.20032	-4.78083	1.75e-06	2.74e-06	hypothetical protein	NA
B4U42_00225	469.824	-0.952579	0.0812275	-11.7273	9.24e-32	3.05e-31	PTS fructose transporter subunit IIC	NA
B4U42_08145	1511.56	-0.949373	0.0911687	-10.4134	2.15e-25	6.06e-25	cytochrome bd biosynthesis protein	NA
B4U42_03440	31839.1	-0.948573	0.0608341	-15.5928	8.15e-55	4.43e-54	dihydropteroate synthase	folP
B4U42_03435	31954.4	-0.946009	0.06335	-14.9331	2.01e-50	9.86e-50	hypothetical protein	NA
B4U42_10070	39.2354	-0.943317	0.21341	-4.4202	9.86e-06	1.5e-05	hypothetical protein	NA
B4U42_04695	4911.89	-0.942555	0.0836295	-11.2706	1.83e-29	5.69e-29	tRNA preQ1(34) S-adenosylmethionineribosyltransferase-isomerase QueA	queA
B4U42_11360	108298	-0.941992	0.0638869	-14.7447	3.33e-49	1.57e-48	30S ribosomal protein S5	rpsE
B4U42_03240	78.5475	-0.940996	0.134921	-6.97441	3.07e-12	6.06e-12	phage minor tail protein L	NA
B4U42_05690	2363.11	-0.938528	0.151119	-6.21052	5.28e-10	9.55e-10	hypothetical protein	NA
B4U42_00550	5216.44	-0.935333	0.076111	-12.2891	1.04e-34	3.7e-34	site-specific tyrosine recombinase XerD	xerD
B4U42_07305	2222.32	-0.933493	0.142583	-6.54703	5.87e-11	1.11e-10	ABC transporter ATP-binding protein	NA
B4U42_03065	591.52	-0.931296	0.0840689	-11.0778	1.61e-28	4.89e-28	hypothetical protein	NA
B4U42_05290	74.5773	-0.929806	0.164225	-5.66177	1.5e-08	2.55e-08	adenine methyltransferase	NA
B4U42_02555	2627.88	-0.925959	0.075437	-12.2746	1.24e-34	4.42e-34	tRNA(N6-threonylcarbamoyladenosine(37)-N6)-methyltransferaseTrmO	tsaA
B4U42_00810	1336.59	-0.925567	0.0502737	-18.4106	1.08e-75	8.14e-75	ABC transporter permease	NA
B4U42_05020	98.9283	-0.925136	0.136755	-6.7649	1.33e-11	2.57e-11	hypothetical protein	NA
B4U42_04985	175.465	-0.922748	0.139456	-6.61677	3.67e-11	6.97e-11	hypothetical protein	NA
B4U42_11800	2869.24	-0.91912	0.0607986	-15.1175	1.24e-51	6.33e-51	SLC13 family permease	NA
B4U42_09955	2144.11	-0.914652	0.0676136	-13.5276	1.07e-41	4.39e-41	hypothetical protein	NA
B4U42_11860	104675	-0.91322	0.0887921	-10.2849	8.24e-25	2.27e-24	50S ribosomal protein L4	NA
B4U42_01030	15887.3	-0.912104	0.0714178	-12.7714	2.37e-37	8.96e-37	protein-disulfide reductase DsbD	NA
B4U42_09275	11543.3	-0.912038	0.0854626	-10.6718	1.38e-26	4.04e-26	adenylosuccinate synthase	purA
B4U42_11905	12491.6	-0.910778	0.103365	-8.81132	1.24e-18	2.91e-18	DNA mismatch repair protein MutS	mutS
B4U42_07480	14592.9	-0.900608	0.109061	-8.25781	1.48e-16	3.31e-16	ribosome maturation factor	NA
B4U42_02400	3328.18	-0.898276	0.136092	-6.60052	4.1e-11	7.76e-11	rRNA methyltransferase	NA
B4U42_08285	6080.88	-0.895071	0.127184	-7.03762	1.96e-12	3.87e-12	hypothetical protein	NA
B4U42_01585	766.188	-0.894194	0.0694125	-12.8823	5.66e-38	2.16e-37	anaerobic glycerol-3-phosphate dehydrogenasesubunit A	NA
B4U42_08040	17176.5	-0.892829	0.107139	-8.33337	7.86e-17	1.77e-16	cysteine--tRNA ligase	cysS
B4U42_01730	13286.3	-0.89132	0.120563	-7.39299	1.44e-13	2.94e-13	autonomous glycyl radical cofactor GrcA	NA
B4U42_01300	7547.52	-0.890483	0.0575431	-15.475	5.11e-54	2.75e-53	esterase	NA
B4U42_08810	1483.49	-0.886433	0.0653159	-13.5715	5.91e-42	2.42e-41	toxin MazF	NA
B4U42_08125	26857.3	-0.883659	0.0764344	-11.561	6.49e-31	2.11e-30	protein TolA	NA
B4U42_11160	304.272	-0.881793	0.0950032	-9.28172	1.67e-20	4.12e-20	hypothetical protein	NA
B4U42_07340	758.864	-0.879946	0.110407	-7.97001	1.59e-15	3.44e-15	2-amino-4-hydroxy-6-hydroxymethyldihydropteridine diphosphokinase	folK
B4U42_09125	762.819	-0.878901	0.133915	-6.56312	5.27e-11	9.94e-11	MFS transporter family glucose-6-phosphatereceptor UhpC	NA
B4U42_11370	148074	-0.878203	0.0702722	-12.4972	7.74e-36	2.85e-35	50S ribosomal protein L6	NA
B4U42_04035	6057.57	-0.878145	0.16379	-5.3614	8.26e-08	1.35e-07	D-hexose-6-phosphate mutarotase	NA
B4U42_07315	3064.71	-0.871196	0.190928	-4.56296	5.04e-06	7.75e-06	maltose ABC transporter permease MalF	NA
B4U42_04030	16395.2	-0.86711	0.312525	-2.77453	0.00552813	0.00720283	argininosuccinate lyase	argH
B4U42_00350	2442.01	-0.864733	0.0588406	-14.6962	6.82e-49	3.18e-48	adenosylmethionine--8-amino-7-oxononanoateaminotransferase BioA	NA
B4U42_02150	18104.3	-0.862315	0.0722924	-11.9282	8.44e-33	2.89e-32	GTPase HflX	NA
B4U42_11350	105643	-0.862232	0.0928924	-9.28205	1.66e-20	4.11e-20	50S ribosomal protein L15	NA
B4U42_00760	1093.47	-0.861799	0.107682	-8.00322	1.21e-15	2.63e-15	hypothetical protein	NA
B4U42_09855	4779.42	-0.85943	0.383089	-2.24342	0.0248697	0.0306206	TonB-dependent receptor	NA
B4U42_08815	2678.49	-0.857838	0.0605229	-14.1738	1.33e-45	5.79e-45	bifunctional tRNA pseudouridine(32)synthase/ribosomal large subunit pseudouridine synthaseRluA	NA
B4U42_02730	1149.67	-0.851975	0.075273	-11.3185	1.06e-29	3.31e-29	hypothetical protein	NA
B4U42_05950	4909.24	-0.848247	0.0720308	-11.7762	5.18e-32	1.73e-31	orotidine-5'-phosphate decarboxylase	pyrF
B4U42_09350	2594.04	-0.847543	0.0662384	-12.7954	1.74e-37	6.59e-37	toxin	NA
B4U42_08265	5701.02	-0.843127	0.0812541	-10.3764	3.17e-25	8.88e-25	sugar transferase	NA
B4U42_09910	274.941	-0.842407	0.103132	-8.16826	3.13e-16	6.9e-16	hypothetical protein	NA
B4U42_05440	11.8469	-0.842124	0.345405	-2.43808	0.0147657	0.0185935	hypothetical protein	NA
B4U42_08980	3667.33	-0.841498	0.0427747	-19.6728	3.69e-86	3.33e-85	rod shape-determining protein MreD	mreD
B4U42_02725	1407.4	-0.840315	0.0944612	-8.89587	5.8e-19	1.38e-18	hypothetical protein	NA
B4U42_03510	8275.56	-0.840028	0.0691369	-12.1502	5.72e-34	2.01e-33	HPr family phosphocarrier protein	NA
B4U42_10230	22708.1	-0.839782	0.0732035	-11.4719	1.83e-30	5.8e-30	30S ribosomal protein S20	NA
B4U42_10270	73812.5	-0.837211	0.079881	-10.4807	1.06e-25	3.01e-25	ribonucleoside-diphosphate reductase, alphachain	NA
B4U42_10650	55801.3	-0.834916	0.0963182	-8.66831	4.39e-18	1.02e-17	30S ribosomal protein S12	NA
B4U42_10135	7782.59	-0.832874	0.0781822	-10.653	1.69e-26	4.92e-26	bifunctional demethylmenaquinonemethyltransferase/2-methoxy-6-polyprenyl-1,4-benzoquinolmethylase	NA
B4U42_01695	9288.84	-0.830386	0.120243	-6.90589	4.99e-12	9.77e-12	50S ribosomal protein L32	NA
B4U42_11990	7457.61	-0.829316	0.0789942	-10.4984	8.78e-26	2.5e-25	branched-chain amino acid permease	NA
B4U42_09610	197.234	-0.828401	0.104474	-7.92929	2.2e-15	4.73e-15	phage portal protein	NA
B4U42_10235	1876.49	-0.822663	0.0480748	-17.1121	1.2e-65	7.54e-65	lipid II flippase MurJ	mviN
B4U42_11375	77559.6	-0.822319	0.0653009	-12.5928	2.31e-36	8.63e-36	30S ribosomal protein S8	rpsH
B4U42_06925	9983.33	-0.821535	0.160696	-5.11237	3.18e-07	5.13e-07	DNA translocase FtsK	NA
B4U42_11995	1772.44	-0.82023	0.109703	-7.47685	7.61e-14	1.57e-13	hypothetical protein	NA
B4U42_11865	138569	-0.819682	0.0864545	-9.48109	2.52e-21	6.43e-21	50S ribosomal protein L3	NA
B4U42_10225	11448.9	-0.818169	0.0618819	-13.2215	6.6e-40	2.62e-39	DNA mismatch repair protein MutL	NA
B4U42_08570	6809.1	-0.818012	0.102658	-7.96831	1.61e-15	3.48e-15	FAD-binding oxidoreductase	NA
B4U42_03375	3526.36	-0.815094	0.0733704	-11.1093	1.13e-28	3.45e-28	Holliday junction resolvase RuvX	NA
B4U42_10505	10660.8	-0.814026	0.0880607	-9.24391	2.38e-20	5.84e-20	peptidase T	pepT
B4U42_09675	2255.74	-0.810185	0.0693042	-11.6903	1.43e-31	4.71e-31	hypothetical protein	NA
B4U42_03180	78.74	-0.809978	0.168135	-4.81742	1.45e-06	2.3e-06	phage tail protein	NA
B4U42_08280	10259.2	-0.808053	0.129037	-6.26218	3.8e-10	6.91e-10	glycosyl transferase	NA
B4U42_05945	6897.78	-0.801799	0.0613837	-13.0621	5.42e-39	2.11e-38	lipopolysaccharide assembly protein LapB	NA
B4U42_11225	13.5332	-0.79992	0.298643	-2.67852	0.00739493	0.00954532	hypothetical protein	NA
B4U42_01460	1735.92	-0.79755	0.0809698	-9.84997	6.86e-23	1.82e-22	transposase	NA
B4U42_00795	1583.28	-0.794718	0.0778766	-10.2048	1.89e-24	5.17e-24	transcriptional regulator	NA
B4U42_11165	278.478	-0.792794	0.0950409	-8.34162	7.33e-17	1.65e-16	DUF1320 domain-containing protein	NA
B4U42_11410	906.523	-0.789159	0.0705518	-11.1855	4.8e-29	1.47e-28	hypothetical protein	NA
B4U42_10390	712.089	-0.782035	0.0789039	-9.91123	3.72e-23	9.93e-23	membrane protein insertion efficiency factorYidD	NA
B4U42_05300	60.9339	-0.779336	0.163209	-4.77508	1.8e-06	2.82e-06	recombination protein NinB	NA
B4U42_01305	669.022	-0.77477	0.0659667	-11.7449	7.5e-32	2.49e-31	transcriptional regulator	NA
B4U42_04145	1505.68	-0.773493	0.102537	-7.54356	4.57e-14	9.49e-14	DNA primase	NA
B4U42_09670	531.704	-0.772151	0.0875315	-8.8214	1.13e-18	2.67e-18	hypothetical protein	NA
B4U42_10120	5911.06	-0.770044	0.100608	-7.65388	1.95e-14	4.09e-14	SEC-C motif-containing protein	NA
B4U42_07850	44690.3	-0.764145	0.0499927	-15.2851	9.61e-53	5.02e-52	elongation factor 4	NA
B4U42_09440	1185.53	-0.763221	0.100736	-7.57647	3.55e-14	7.4e-14	heme exporter protein CcmB	ccmB
B4U42_04185	81.8103	-0.758941	0.175807	-4.31689	1.58e-05	2.38e-05	hypothetical protein	NA
B4U42_00100	14759.5	-0.756555	0.0672267	-11.2538	2.22e-29	6.86e-29	DNA-binding response regulator	NA
B4U42_01825	78047.9	-0.756473	0.0749296	-10.0958	5.77e-24	1.57e-23	outer membrane protein assembly factor BamA	bamA
B4U42_01310	3231.89	-0.755258	0.0527171	-14.3266	1.49e-46	6.66e-46	serine/threonine protein kinase	NA
B4U42_01470	35131.6	-0.753132	0.130453	-5.7732	7.78e-09	1.34e-08	D-lactate dehydrogenase	NA
B4U42_09770	40957	-0.751147	0.0747712	-10.0459	9.57e-24	2.58e-23	50S ribosomal protein L27	rpmA
B4U42_01700	75704.5	-0.745055	0.0738743	-10.0854	6.41e-24	1.74e-23	DUF177 domain-containing protein	NA
B4U42_00020	1497.13	-0.743497	0.084793	-8.76837	1.81e-18	4.25e-18	YggU family protein	NA
B4U42_10635	4617.14	-0.743414	0.0908266	-8.18498	2.72e-16	6.01e-16	tRNA (uridine(54)-C5)-methyltransferase TrmA	trmA
B4U42_11365	76990.2	-0.743177	0.0880152	-8.44374	3.07e-17	6.97e-17	50S ribosomal protein L18	NA
B4U42_07365	822.404	-0.742727	0.090303	-8.22482	1.95e-16	4.35e-16	8-oxo-dGTP diphosphatase MutT	NA
B4U42_00895	7127.17	-0.742349	0.0683468	-10.8615	1.76e-27	5.23e-27	cell division protein YceG	NA
B4U42_11870	101765	-0.741348	0.0890061	-8.32918	8.14e-17	1.83e-16	30S ribosomal protein S10	NA
B4U42_06625	56188.3	-0.74033	0.0512347	-14.4498	2.52e-47	1.14e-46	serine hydroxymethyltransferase	glyA
B4U42_11320	218425	-0.734747	0.0547752	-13.4139	5.02e-41	2.04e-40	DNA-directed RNA polymerase subunit alpha	NA
B4U42_01690	10128.5	-0.729749	0.068763	-10.6125	2.61e-26	7.53e-26	phosphate acyltransferase	NA
B4U42_11395	109087	-0.726231	0.0534887	-13.5773	5.46e-42	2.24e-41	50S ribosomal protein L14	NA
B4U42_03425	10813.7	-0.725803	0.0570994	-12.7112	5.12e-37	1.93e-36	YebC/PmpR family DNA-binding transcriptionalregulator	NA
B4U42_06525	10321.2	-0.725379	0.0480541	-15.0951	1.75e-51	8.85e-51	bifunctional tetrahydrofolatesynthase/dihydrofolate synthase	NA
B4U42_11385	110117	-0.724081	0.0591343	-12.2447	1.79e-34	6.37e-34	50S ribosomal protein L5	NA
B4U42_03495	24166	-0.722732	0.0528334	-13.6795	1.35e-42	5.61e-42	tRNA (N6-isopentenyladenosine(37)-C2)-methylthiotransferase MiaB	NA
B4U42_03235	98.4513	-0.722587	0.120846	-5.9794	2.24e-09	3.96e-09	phage tail protein	NA
B4U42_00775	875.855	-0.719943	0.141381	-5.09223	3.54e-07	5.69e-07	hypothetical protein	NA
B4U42_03135	150.397	-0.719803	0.127368	-5.65136	1.59e-08	2.7e-08	lytic transglycosylase	NA
B4U42_10705	693.077	-0.718223	0.0843328	-8.51652	1.64e-17	3.75e-17	hypothetical protein	NA
B4U42_10125	15658.4	-0.717112	0.0776151	-9.23934	2.48e-20	6.09e-20	ubiquinone biosynthesis regulatory proteinkinase UbiB	ubiB
B4U42_05625	11113.8	-0.713302	0.0685825	-10.4006	2.46e-25	6.91e-25	exoribonuclease II	NA
B4U42_01680	1305.49	-0.712501	0.060119	-11.8515	2.11e-32	7.18e-32	aspartate aminotransferase family protein	NA
B4U42_03575	24889.1	-0.711172	0.0880029	-8.08123	6.41e-16	1.4e-15	2,3-bisphosphoglycerate-dependentphosphoglycerate mutase	gpmA
B4U42_08735	322.199	-0.709398	0.0857883	-8.26918	1.35e-16	3.02e-16	IS1595 family transposase	NA
B4U42_00305	3162.35	-0.708334	0.0764503	-9.2653	1.95e-20	4.79e-20	thiol disulfide oxidoreductase	NA
B4U42_11325	136421	-0.707816	0.0546	-12.9637	1.97e-38	7.61e-38	30S ribosomal protein S4	NA
B4U42_02750	1076.6	-0.707003	0.266953	-2.64842	0.008087	0.0104083	cytochrome c nitrite reductase Fe-S protein	nrfC
B4U42_10275	44094.2	-0.705511	0.0685789	-10.2876	8.02e-25	2.21e-24	ribonucleotide reductase	NA
B4U42_02570	5192.99	-0.705079	0.0478625	-14.7313	4.06e-49	1.9e-48	tetraacyldisaccharide 4'-kinase	NA
B4U42_04230	9735.96	-0.704793	0.0555128	-12.696	6.22e-37	2.34e-36	hypothetical protein	NA
B4U42_06300	32531.9	-0.704033	0.0668356	-10.5338	6.03e-26	1.73e-25	hypothetical protein	NA
B4U42_07915	5166.62	-0.702957	0.0608585	-11.5507	7.32e-31	2.37e-30	phospho-N-acetylmuramoyl-pentapeptide-transferase	NA
B4U42_08290	7556.16	-0.702555	0.113726	-6.17763	6.51e-10	1.17e-09	CMP-N-acetylneuraminate-beta-galactosamide-alpha-2, 3-sialyltransferase	NA
B4U42_09805	66.3267	-0.702494	0.147315	-4.76866	1.85e-06	2.91e-06	hypothetical protein	NA
B4U42_08045	5108.54	-0.696829	0.117595	-5.92568	3.11e-09	5.46e-09	chromosome partitioning protein ParA	NA
B4U42_10720	3591.62	-0.696699	0.0455932	-15.2807	1.03e-52	5.34e-52	hypothetical protein	NA
B4U42_06385	25.4164	-0.695219	0.249024	-2.79177	0.005242	0.00685421	hypothetical protein	NA
B4U42_03725	3636.33	-0.692019	0.071932	-9.62046	6.55e-22	1.71e-21	hypothetical protein	NA
B4U42_00095	6262.62	-0.691801	0.148922	-4.64539	3.39e-06	5.27e-06	glycerol-3-phosphate dehydrogenase	NA
B4U42_01745	21494.8	-0.691658	0.0609664	-11.3449	7.86e-30	2.46e-29	oligopeptidase A	NA
B4U42_05305	6968.21	-0.689962	0.0425547	-16.2135	4.05e-59	2.32e-58	HicB family protein	NA
B4U42_08655	3013.18	-0.689923	0.102367	-6.73967	1.59e-11	3.05e-11	sodium-dependent transporter	NA
B4U42_11355	46659.6	-0.687879	0.134053	-5.13141	2.88e-07	4.65e-07	50S ribosomal protein L30	NA
B4U42_05725	5380.35	-0.687726	0.0782251	-8.79162	1.47e-18	3.46e-18	bifunctional tRNA(5-methylaminomethyl-2-thiouridine)(34)-methyltransferaseMnmD/FAD-dependent5-carboxymethylaminomethyl-2-thiouridine(34)oxidoreductase MnmC	NA
B4U42_00230	444.266	-0.687535	0.0960777	-7.15603	8.3e-13	1.66e-12	alpha-L-fucosidase	NA
B4U42_06195	1188.19	-0.687302	0.086484	-7.94716	1.91e-15	4.12e-15	ribbon-helix-helix protein, CopG family	NA
B4U42_09680	13100.9	-0.684493	0.0701964	-9.75111	1.82e-22	4.81e-22	acetyl-CoA carboxylase carboxyl transferasesubunit alpha	NA
B4U42_04880	8376.13	-0.683206	0.05964	-11.4555	2.21e-30	6.97e-30	hypothetical protein	NA
B4U42_08170	3257.21	-0.683147	0.0881793	-7.74724	9.39e-15	1.99e-14	glutaredoxin, GrxA family	NA
B4U42_04105	47.4472	-0.682076	0.168318	-4.0523	5.07e-05	7.4e-05	hypothetical protein	NA
B4U42_11335	88571	-0.68183	0.0559348	-12.1897	3.53e-34	1.25e-33	30S ribosomal protein S13	NA
B4U42_09260	1988.33	-0.680305	0.115529	-5.88862	3.89e-09	6.8e-09	TDP-fucosamine acetyltransferase	NA
B4U42_04140	270.247	-0.675438	0.115121	-5.8672	4.43e-09	7.73e-09	hypothetical protein	NA
B4U42_05375	75.1009	-0.668202	0.148973	-4.48538	7.28e-06	1.11e-05	terminase	NA
B4U42_11315	53245.8	-0.667852	0.0539143	-12.3873	3.06e-35	1.11e-34	50S ribosomal protein L17	rplQ
B4U42_05500	197.195	-0.666228	0.111691	-5.96492	2.45e-09	4.32e-09	hypothetical protein	NA
B4U42_05765	119348	-0.663015	0.105149	-6.30548	2.87e-10	5.28e-10	pyruvate dehydrogenase (acetyl-transferring),homodimeric type	aceE
B4U42_04600	1170.88	-0.662556	0.109252	-6.06449	1.32e-09	2.36e-09	SH3 domain-containing protein	NA
B4U42_07310	5014.74	-0.66101	0.13784	-4.79547	1.62e-06	2.55e-06	maltose ABC transporter substrate-bindingprotein MalE	NA
B4U42_05010	59.0349	-0.659812	0.160817	-4.10286	4.08e-05	5.99e-05	hypothetical protein	NA
B4U42_05775	72497.4	-0.659497	0.0885926	-7.44415	9.76e-14	2.01e-13	dihydrolipoyl dehydrogenase	lpdA
B4U42_00410	588.791	-0.657466	0.0962947	-6.82764	8.63e-12	1.67e-11	iron ABC transporter permease	NA
B4U42_11665	89.8999	-0.656043	0.139291	-4.70986	2.48e-06	3.87e-06	hypothetical protein	NA
B4U42_09625	67.0778	-0.654645	0.158259	-4.13654	3.53e-05	5.21e-05	HNH endonuclease	NA
B4U42_00205	2297.73	-0.652003	0.118346	-5.50931	3.6e-08	6.04e-08	5-dehydro-2-deoxygluconokinase	iolC
B4U42_03700	3392.79	-0.6479	0.114425	-5.66222	1.49e-08	2.54e-08	oligopeptide transporter permease	oppB
B4U42_00610	3618.91	-0.647818	0.120231	-5.38809	7.12e-08	1.17e-07	ATP-binding protein	NA
B4U42_03325	3227.02	-0.647094	0.0901312	-7.17947	7e-13	1.4e-12	hypothetical protein	NA
B4U42_09605	94.2103	-0.646717	0.155802	-4.1509	3.31e-05	4.91e-05	peptidase	NA
B4U42_00090	4353.58	-0.644102	0.137297	-4.69132	2.71e-06	4.23e-06	serine O-acetyltransferase	NA
B4U42_07925	2.66316	-0.642021	0.670824	-0.957063	0.338536	0.370299	IS110 family transposase	NA
B4U42_03965	5685.72	-0.641329	0.11564	-5.54593	2.92e-08	4.92e-08	molybdate ABC transporter permease	modB
B4U42_02310	15114.9	-0.639419	0.0633487	-10.0937	5.89e-24	1.6e-23	DNA/RNA nuclease SfsA	NA
B4U42_03970	10066.6	-0.637938	0.089249	-7.14784	8.82e-13	1.76e-12	molybdenum ABC transporter ATP-binding protein	NA
B4U42_10905	3061.48	-0.637272	0.104189	-6.1165	9.57e-10	1.71e-09	guanylate kinase	NA
B4U42_06305	128.283	-0.635262	0.111773	-5.6835	1.32e-08	2.25e-08	hypothetical protein	NA
B4U42_11380	72288.6	-0.63191	0.0607309	-10.4051	2.35e-25	6.6e-25	30S ribosomal protein S14	NA
B4U42_07905	3958.04	-0.631801	0.0768653	-8.21959	2.04e-16	4.53e-16	cell division protein FtsW	ftsW
B4U42_08765	9350.22	-0.631699	0.123772	-5.10374	3.33e-07	5.37e-07	prolipoprotein diacylglyceryl transferase	NA
B4U42_07035	7466.02	-0.63106	0.163984	-3.8483	0.000118939	0.000170739	GMP synthase (glutamine-hydrolyzing)	NA
B4U42_03110	5051.23	-0.630645	0.0579076	-10.8905	1.28e-27	3.82e-27	CopG family transcriptional regulator	NA
B4U42_01965	13043	-0.626633	0.0752917	-8.32274	8.6e-17	1.93e-16	RNA polymerase-associated protein RapA	NA
B4U42_09945	7324.24	-0.626571	0.0441922	-14.1783	1.25e-45	5.44e-45	toxin HipA	NA
B4U42_06335	36.7714	-0.624819	0.213443	-2.92733	0.00341882	0.00451562	terminase small subunit	NA
B4U42_03845	3569.07	-0.622943	0.0841965	-7.39869	1.38e-13	2.82e-13	peptide chain release factor 2	NA
B4U42_01910	3487.93	-0.621273	0.068043	-9.13059	6.81e-20	1.65e-19	5-formyltetrahydrofolate cyclo-ligase	NA
B4U42_09950	3495.15	-0.621244	0.0590697	-10.5171	7.2e-26	2.06e-25	ribosomal-protein-alanine N-acetyltransferaseRimI	NA
B4U42_09810	0.17296	-0.62078	2.54256	-0.244155	0.807111	0.824608	hypothetical protein	NA
B4U42_11050	2315.86	-0.619401	0.0644072	-9.61694	6.78e-22	1.77e-21	restriction endonuclease	NA
B4U42_04725	2720.69	-0.618836	0.0727062	-8.51146	1.72e-17	3.91e-17	hypothetical protein	NA
B4U42_01020	4819.66	-0.617908	0.0842762	-7.33194	2.27e-13	4.61e-13	UDP-N-acetylglucosamine 2-epimerase(non-hydrolyzing)	NA
B4U42_09820	458.883	-0.616877	0.105576	-5.84298	5.13e-09	8.91e-09	IS3 family transposase	NA
B4U42_03775	1371.04	-0.615369	0.10094	-6.09638	1.08e-09	1.94e-09	23S rRNA (uracil(747)-C(5))-methyltransferase	rumB
B4U42_03925	568.794	-0.614884	0.100283	-6.13146	8.71e-10	1.56e-09	IS1595 family transposase	NA
B4U42_07495	25356.1	-0.61312	0.060292	-10.1692	2.72e-24	7.45e-24	iron ABC transporter permease	NA
B4U42_09825	11199.1	-0.613062	0.103214	-5.93971	2.86e-09	5.02e-09	galactose-1-phosphate uridylyltransferase	NA
B4U42_03780	2263.36	-0.612648	0.0794879	-7.70743	1.28e-14	2.72e-14	beta-N-acetylhexosaminidase	NA
B4U42_02495	17085.1	-0.611107	0.0533177	-11.4616	2.06e-30	6.51e-30	AmpG family muropeptide MFS transporter	NA
B4U42_09790	14208.9	-0.609105	0.0673185	-9.04811	1.45e-19	3.51e-19	iron-sulfur cluster insertion protein ErpA	NA
B4U42_07300	4584.06	-0.604744	0.0738506	-8.18875	2.64e-16	5.83e-16	YggW family oxidoreductase	NA
B4U42_00415	660.965	-0.604667	0.142984	-4.22892	2.35e-05	3.51e-05	hemin ABC transporter substrate-binding protein	NA
B4U42_04795	4447.8	-0.604399	0.104645	-5.77572	7.66e-09	1.32e-08	tRNA pseudouridine(55) synthase TruB	NA
B4U42_09665	1418.34	-0.603694	0.11105	-5.43623	5.44e-08	9.02e-08	hypothetical protein	NA
B4U42_00435	1741.69	-0.601783	0.0575018	-10.4655	1.24e-25	3.53e-25	hypothetical protein	NA
B4U42_09775	15867.1	-0.599499	0.0507598	-11.8105	3.44e-32	1.16e-31	EamA family transporter	NA
B4U42_12030	3405.48	-0.596498	0.0571884	-10.4304	1.8e-25	5.08e-25	hydrolase	NA
B4U42_08175	61116.2	-0.596168	0.0620277	-9.61132	7.16e-22	1.86e-21	translational GTPase TypA	typA
B4U42_05935	20066.5	-0.591092	0.061225	-9.65442	4.71e-22	1.23e-21	integration host factor subunit beta	NA
B4U42_07910	9772.64	-0.59068	0.0652708	-9.04968	1.43e-19	3.46e-19	UDP-N-acetylmuramoyl-L-alanine--D-glutamateligase	NA
B4U42_08345	77538.1	-0.58909	0.0516493	-11.4056	3.92e-30	1.23e-29	AcrB/AcrD/AcrF family protein	NA
B4U42_03915	29192	-0.585015	0.0697159	-8.39142	4.8e-17	1.09e-16	transcription termination factor Rho	rho
B4U42_00135	3735.22	-0.583726	0.0618617	-9.43599	3.87e-21	9.85e-21	ATP-binding protein	NA
B4U42_03255	77.133	-0.58219	0.13608	-4.27828	1.88e-05	2.83e-05	phage tail protein	NA
B4U42_05825	17535.4	-0.580983	0.0795597	-7.30248	2.83e-13	5.73e-13	hybrid sensor histidine kinase/responseregulator	NA
B4U42_09160	216.589	-0.579212	0.159032	-3.6421	0.000270422	0.000380307	ShlB/FhaC/HecB family hemolysinsecretion/activation protein	NA
B4U42_04275	65.4035	-0.578626	0.162171	-3.568	0.000359721	0.000502068	hypothetical protein	NA
B4U42_09780	14069.4	-0.578615	0.0499496	-11.584	4.97e-31	1.62e-30	EamA family transporter	NA
B4U42_03855	12225.2	-0.577519	0.0458105	-12.6067	1.94e-36	7.26e-36	3'(2'),5'-bisphosphate nucleotidase CysQ	cysQ
B4U42_09615	33.0888	-0.575809	0.217777	-2.64403	0.00819242	0.0105379	head-tail adaptor protein	NA
B4U42_00155	25206.2	-0.575283	0.0639919	-8.98994	2.47e-19	5.91e-19	tRNA uridine-5-carboxymethylaminomethyl(34)synthesis enzyme MnmG	NA
B4U42_11330	83846.5	-0.575242	0.0554061	-10.3823	2.99e-25	8.36e-25	30S ribosomal protein S11	NA
B4U42_04115	81.7636	-0.574953	0.152761	-3.76375	0.000167386	0.000237666	hypothetical protein	NA
B4U42_00150	6505.13	-0.573071	0.0891473	-6.42837	1.29e-10	2.41e-10	DNA damage-inducible protein D	NA
B4U42_04870	8921.99	-0.572616	0.0983887	-5.81993	5.89e-09	1.02e-08	hypothetical protein	NA
B4U42_08985	11919.9	-0.57142	0.0520253	-10.9835	4.59e-28	1.38e-27	rod shape-determining protein MreC	NA
B4U42_06840	1820.04	-0.569238	0.0612468	-9.29416	1.48e-20	3.68e-20	Bcr/CflA family drug resistance effluxtransporter	NA
B4U42_03365	9745.6	-0.567697	0.0701389	-8.0939	5.78e-16	1.26e-15	16S rRNA (uracil(1498)-N(3))-methyltransferase	NA
B4U42_09090	9713.64	-0.564901	0.097968	-5.76618	8.11e-09	1.39e-08	6-phosphofructokinase	NA
B4U42_03185	204.668	-0.564783	0.11664	-4.84209	1.28e-06	2.03e-06	phage tail protein	NA
B4U42_06960	35713	-0.563711	0.0604982	-9.31781	1.19e-20	2.96e-20	sodium:proton antiporter	NA
B4U42_04935	762.88	-0.562285	0.132147	-4.25501	2.09e-05	3.13e-05	hypothetical protein	NA
B4U42_09620	45.083	-0.558293	0.192595	-2.8988	0.00374599	0.00494185	phage gp6-like head-tail connector protein	NA
B4U42_03265	635.034	-0.557998	0.101768	-5.48306	4.18e-08	6.97e-08	host specificity protein J	NA
B4U42_10385	2103.42	-0.554791	0.079331	-6.99337	2.68e-12	5.3e-12	ribonuclease P protein component	NA
B4U42_00125	7139.5	-0.553771	0.0624238	-8.87115	7.24e-19	1.71e-18	SAM-dependent methyltransferase	NA
B4U42_05820	41395.4	-0.55366	0.0720726	-7.68198	1.57e-14	3.3e-14	LPS assembly protein LptD	NA
B4U42_00355	2158.39	-0.549662	0.0608938	-9.02657	1.77e-19	4.26e-19	8-amino-7-oxononanoate synthase	bioF
B4U42_08140	5144.02	-0.548141	0.0509006	-10.7689	4.83e-27	1.42e-26	tol-pal system-associated acyl-CoA thioesterase	ybgC
B4U42_01565	6939.05	-0.547306	0.0476513	-11.4856	1.56e-30	4.96e-30	mechanosensitive ion channel protein MscS	NA
B4U42_06770	4270.51	-0.54551	0.262202	-2.08049	0.0374802	0.0453902	restriction endonuclease subunit R	NA
B4U42_11070	29.3317	-0.545367	0.238324	-2.28834	0.0221175	0.0273689	hypothetical protein	NA
B4U42_00770	1650.4	-0.542874	0.136553	-3.97554	7.02e-05	0.000101789	hypothetical protein	NA
B4U42_11805	32.8706	-0.541146	0.197422	-2.74106	0.00612419	0.00796073	hypothetical protein	NA
B4U42_09930	1366.37	-0.540928	0.13313	-4.06316	4.84e-05	7.07e-05	outer membrane lipoprotein LolB	NA
B4U42_11190	392.49	-0.539849	0.084353	-6.39988	1.55e-10	2.88e-10	phage head morphogenesis protein	NA
B4U42_02070	16335	-0.539449	0.08648	-6.23785	4.44e-10	8.05e-10	30S ribosomal protein S21	NA
B4U42_01150	3906	-0.538723	0.123798	-4.35163	1.35e-05	2.04e-05	transcriptional regulator	NA
B4U42_11390	126514	-0.537639	0.0866498	-6.20473	5.48e-10	9.89e-10	50S ribosomal protein L24	NA
B4U42_01385	2938.08	-0.535404	0.0689623	-7.76371	8.25e-15	1.75e-14	cell division ATP-binding protein FtsE	ftsE
B4U42_01845	1054.15	-0.533427	0.0851496	-6.26458	3.74e-10	6.81e-10	hydroxyacylglutathione hydrolase	gloB
B4U42_00705	144446	-0.528324	0.0747156	-7.07114	1.54e-12	3.05e-12	50S ribosomal protein L1	NA
B4U42_02255	13926.9	-0.528154	0.0932848	-5.66174	1.5e-08	2.55e-08	lipoyl synthase	lipA
B4U42_00765	1646.54	-0.52761	0.129062	-4.08802	4.35e-05	6.37e-05	hypothetical protein	NA
B4U42_04120	102.387	-0.526799	0.129088	-4.08093	4.49e-05	6.57e-05	terminase small subunit	NA
B4U42_11170	164.276	-0.525711	0.119361	-4.40436	1.06e-05	1.61e-05	transcriptional regulator	NA
B4U42_09435	1276.34	-0.523841	0.113807	-4.60287	4.17e-06	6.43e-06	heme ABC transporter permease	NA
B4U42_04075	3884.82	-0.522245	0.0951828	-5.48676	4.09e-08	6.84e-08	DeoR/GlpR family transcriptional regulator	NA
B4U42_09410	4318.52	-0.521975	0.0857042	-6.09043	1.13e-09	2.01e-09	ABC transporter ATP-binding protein	NA
B4U42_06985	152.314	-0.520343	0.146069	-3.56231	0.000367601	0.000512744	hypothetical protein	NA
B4U42_10185	2429.6	-0.51884	0.0598735	-8.6656	4.49e-18	1.04e-17	thiamine ABC transporter, ATP-binding protein	thiQ
B4U42_10725	9320.51	-0.513804	0.0471782	-10.8907	1.28e-27	3.82e-27	trifunctional nicotinamide-nucleotideadenylyltransferase/ribosylnicotinamidekinase/transcriptional regulator NadR	NA
B4U42_02670	1174.16	-0.51288	0.0799469	-6.41526	1.41e-10	2.62e-10	LPS biosynthesis choline kinase	NA
B4U42_11015	210.314	-0.512636	0.0903407	-5.67447	1.39e-08	2.37e-08	hypothetical protein	NA
B4U42_03205	9.62624	-0.511974	0.40481	-1.26473	0.205969	0.231115	hypothetical protein	NA
B4U42_02945	451.565	-0.511584	0.0861415	-5.93889	2.87e-09	5.04e-09	heme lyase NrfEFG subunit NrfF	NA
B4U42_08270	10562.8	-0.508293	0.0871811	-5.83031	5.53e-09	9.6e-09	DegT/DnrJ/EryC1/StrS family aminotransferase	NA
B4U42_08410	23636.8	-0.506626	0.0658405	-7.69475	1.42e-14	3e-14	DNA polymerase III subunit gamma/tau	NA
B4U42_07185	8856.9	-0.506169	0.0786177	-6.43836	1.21e-10	2.26e-10	toxin	NA
B4U42_05920	5639.67	-0.505996	0.0703655	-7.19096	6.43e-13	1.29e-12	outer membrane-stress sensor serineendopeptidase DegS	degS
B4U42_09315	2618.51	-0.504354	0.0501142	-10.0641	7.96e-24	2.15e-23	hypothetical protein	NA
B4U42_09430	535.005	-0.502984	0.0937401	-5.36573	8.06e-08	1.32e-07	heme exporter protein CcmD	ccmD
B4U42_05060	712.859	-0.501989	0.0815637	-6.15456	7.53e-10	1.35e-09	type II toxin-antitoxin system mRNA interferasetoxin, RelE/StbE family	NA
B4U42_00405	378.229	-0.500615	0.0910624	-5.49749	3.85e-08	6.46e-08	heme ABC transporter ATP-binding protein	NA
B4U42_09755	10689.1	-0.498313	0.133139	-3.7428	0.000181984	0.000257404	glucosamine-6-phosphate deaminase	NA
B4U42_08430	1042.86	-0.495344	0.0778308	-6.36437	1.96e-10	3.61e-10	RNA polymerase subunit sigma	NA
B4U42_03550	19875.5	-0.493987	0.0578187	-8.54373	1.3e-17	2.97e-17	protein translocase subunit SecF	secF
B4U42_10840	133.643	-0.493413	0.136925	-3.60352	0.000313938	0.000440109	IS3 family transposase	NA
B4U42_03370	7138.19	-0.493336	0.0772258	-6.38823	1.68e-10	3.1e-10	DUF179 domain-containing protein	NA
B4U42_07490	8600.87	-0.488977	0.102031	-4.79243	1.65e-06	2.59e-06	ABC transporter ATP-binding protein	fbpC
B4U42_11185	130.051	-0.488096	0.115868	-4.21251	2.53e-05	3.77e-05	phage virion morphogenesis protein	NA
B4U42_10130	5050.08	-0.485597	0.0871811	-5.56998	2.55e-08	4.3e-08	hypothetical protein	NA
B4U42_05895	525.98	-0.483951	0.0827132	-5.85095	4.89e-09	8.5e-09	DNA internalization-related competence proteinComEC/Rec2	NA
B4U42_05040	42.6727	-0.479671	0.177109	-2.70834	0.00676202	0.00875387	hypothetical protein	NA
B4U42_00015	6536.41	-0.477806	0.0461506	-10.3532	4.05e-25	1.13e-24	YggT family protein	NA
B4U42_10515	42.8799	-0.477777	0.181563	-2.63147	0.00850165	0.0109229	hypothetical protein	NA
B4U42_05420	18.227	-0.477701	0.287328	-1.66256	0.0964001	0.112264	phage capsid protein	NA
B4U42_09255	2559.38	-0.477359	0.115161	-4.14513	3.4e-05	5.02e-05	dTDP-4-amino-4,6-dideoxy-D-glucose transaminase	NA
B4U42_02940	527.221	-0.471855	0.0804825	-5.86283	4.55e-09	7.93e-09	dihydroneopterin aldolase	NA
B4U42_04065	11255.8	-0.470853	0.0994775	-4.73326	2.21e-06	3.46e-06	hypothetical protein	NA
B4U42_10910	235.72	-0.47024	0.0971753	-4.83909	1.3e-06	2.06e-06	IS110 family transposase	NA
B4U42_00605	2151.29	-0.469249	0.0775861	-6.04811	1.47e-09	2.61e-09	hypothetical protein	NA
B4U42_04945	2.72364	-0.469215	0.68384	-0.686148	0.49262	0.523335	hypothetical protein	NA
B4U42_01590	382.469	-0.467047	0.0849724	-5.49646	3.87e-08	6.49e-08	anaerobic glycerol-3-phosphate dehydrogenasesubunit B	NA
B4U42_03680	11029.1	-0.466479	0.0538206	-8.66731	4.42e-18	1.02e-17	adenylate cyclase	NA
B4U42_03835	36256	-0.463996	0.149555	-3.10252	0.0019188	0.00257273	50S ribosomal protein L31	rpmE
B4U42_12020	3017.87	-0.463481	0.0583473	-7.94348	1.97e-15	4.23e-15	biotin--protein ligase	NA
B4U42_00825	3244.86	-0.463153	0.0561212	-8.25273	1.55e-16	3.45e-16	hypothetical protein	NA
B4U42_05525	208.934	-0.462757	0.120397	-3.84359	0.00012125	0.000173943	phage capsid protein	NA
B4U42_08950	7875.72	-0.462675	0.563878	-0.820523	0.411918	0.445072	transferrin-binding protein-like solute bindingprotein	NA
B4U42_05445	57.6059	-0.4594	0.167161	-2.74824	0.00599162	0.00779297	hypothetical protein	NA
B4U42_06455	10113.6	-0.458551	0.179419	-2.55576	0.0105957	0.0135115	N-acetylneuraminate lyase	nanA
B4U42_09240	224.11	-0.455963	0.125728	-3.62658	0.000287199	0.000403391	iron ABC transporter permease	NA
B4U42_06705	13697.9	-0.455222	0.0536283	-8.48848	2.09e-17	4.76e-17	lytic murein transglycosylase	NA
B4U42_05530	24.1231	-0.452216	0.232463	-1.94532	0.0517364	0.0618769	hypothetical protein	NA
B4U42_07580	26288.2	-0.45104	0.0490119	-9.20266	3.49e-20	8.54e-20	DNA polymerase I	NA
B4U42_00365	1105.2	-0.450936	0.0711658	-6.33642	2.35e-10	4.33e-10	malonyl-[acyl-carrier protein]O-methyltransferase BioC	bioC
B4U42_10710	3584.49	-0.449694	0.0593947	-7.57128	3.7e-14	7.69e-14	23S rRNA(guanosine(2251)-2'-O)-methyltransferase	NA
B4U42_07050	2491.41	-0.447596	0.13898	-3.22058	0.00127934	0.00173742	exopolysaccharide biosynthesis protein	NA
B4U42_01870	2525.86	-0.44635	0.0831981	-5.36491	8.1e-08	1.33e-07	protein RarD	rarD
B4U42_06915	4335.48	-0.445948	0.0905875	-4.92284	8.53e-07	1.35e-06	tRNA(adenosine(37)-N6)-threonylcarbamoyltransferase complexdimerization subunit type 1 TsaB	tsaB
B4U42_10450	1077.02	-0.444323	0.080303	-5.53308	3.15e-08	5.29e-08	PIN domain nuclease	NA
B4U42_05340	9.68291	-0.442926	0.391816	-1.13044	0.25829	0.286342	hypothetical protein	NA
B4U42_08380	12996.7	-0.43967	0.0482249	-9.11707	7.72e-20	1.87e-19	DNA-directed RNA polymerase subunit delta	NA
B4U42_08960	2918.7	-0.43567	0.557932	-0.780866	0.434881	0.46783	biopolymer transporter ExbB	NA
B4U42_04235	24285.1	-0.428074	0.0590108	-7.25416	4.04e-13	8.15e-13	lipoprotein-releasing system transmembranesubunit LolC	NA
B4U42_11750	2801.22	-0.427208	0.0737167	-5.79526	6.82e-09	1.18e-08	transcriptional repressor PurR	NA
B4U42_09905	444.848	-0.426661	0.131144	-3.25337	0.00114044	0.00155546	hypothetical protein	NA
B4U42_05880	2996.97	-0.423787	0.0695601	-6.09238	1.11e-09	1.99e-09	intracellular septation protein A	NA
B4U42_08600	9267.83	-0.423016	0.0628753	-6.72786	1.72e-11	3.3e-11	thiamine-monophosphate kinase	thiL
B4U42_03360	17994.6	-0.422836	0.0637074	-6.63716	3.2e-11	6.09e-11	hypothetical protein	NA
B4U42_06785	6068.49	-0.421817	0.142841	-2.95306	0.00314641	0.00417323	DNA methyltransferase	NA
B4U42_04130	149.81	-0.420614	0.112653	-3.73371	0.000188682	0.000266708	phage antirepressor Ant	NA
B4U42_00700	135709	-0.416719	0.0660858	-6.30572	2.87e-10	5.27e-10	50S ribosomal protein L11	rplK
B4U42_05285	2.91749	-0.416341	0.654768	-0.635861	0.524867	0.553347	holin	NA
B4U42_01780	2736.7	-0.416166	0.0731658	-5.68799	1.29e-08	2.2e-08	ADP-heptose--LPS heptosyltransferase I	NA
B4U42_00130	915.345	-0.41577	0.0641164	-6.4846	8.9e-11	1.67e-10	hypothetical protein	NA
B4U42_01775	1191.42	-0.409902	0.0809356	-5.06455	4.09e-07	6.55e-07	sulfurtransferase TusE	NA
B4U42_03785	7693.66	-0.409001	0.0584702	-6.99504	2.65e-12	5.24e-12	ATP-dependent helicase	NA
B4U42_10190	835.126	-0.405609	0.0765873	-5.29603	1.18e-07	1.93e-07	hypothetical protein	NA
B4U42_04995	251.39	-0.40493	0.126318	-3.20564	0.00134762	0.00182903	hypothetical protein	NA
B4U42_07930	25562.3	-0.403504	0.0581719	-6.93641	4.02e-12	7.9e-12	UDP-N-acetylmuramoyl-L-alanyl-D-glutamate--2,6-diaminopimelate ligase	NA
B4U42_09355	2801.98	-0.399865	0.0589957	-6.77787	1.22e-11	2.36e-11	transcriptional regulator	NA
B4U42_00805	1726.01	-0.398653	0.0701449	-5.68328	1.32e-08	2.25e-08	LacI family transcriptional regulator	NA
B4U42_07335	6278.92	-0.398113	0.106136	-3.75097	0.000176151	0.000249632	polynucleotide adenylyltransferase PcnB	NA
B4U42_10035	8894.73	-0.397978	0.0582428	-6.83308	8.31e-12	1.61e-11	twin-arginine translocase subunit TatC	tatC
B4U42_03285	3551.71	-0.394712	0.0719647	-5.4848	4.14e-08	6.91e-08	zinc ABC transporter substrate-binding protein	NA
B4U42_07190	19456.8	-0.393952	0.069605	-5.65983	1.52e-08	2.57e-08	cytolethal distending toxin subunit CdtB	NA
B4U42_05005	45.4106	-0.393657	0.188965	-2.08323	0.0372305	0.0451372	DUF4054 domain-containing protein	NA
B4U42_06090	5450.33	-0.391433	0.0574023	-6.81912	9.16e-12	1.77e-11	preprotein translocase subunit SecG	NA
B4U42_00390	233.738	-0.391078	0.0971874	-4.02396	5.72e-05	8.33e-05	hypothetical protein	NA
B4U42_04270	17135	-0.390759	0.102467	-3.81353	0.000136998	0.000195271	hypothetical protein	NA
B4U42_07290	406.858	-0.388935	0.0927354	-4.19403	2.74e-05	4.08e-05	hypothetical protein	NA
B4U42_05815	34063.8	-0.38857	0.0606873	-6.40282	1.53e-10	2.83e-10	oxygen-independent coproporphyrinogen IIIoxidase	hemN
B4U42_11675	10742	-0.388208	0.0627229	-6.18925	6.05e-10	1.09e-09	exodeoxyribonuclease V subunit beta	recB
B4U42_11055	516.794	-0.388179	0.0861873	-4.5039	6.67e-06	1.02e-05	DDE transposase	NA
B4U42_01450	2511.16	-0.3877	0.0647996	-5.98307	2.19e-09	3.87e-09	phospholipase	NA
B4U42_06565	6415.38	-0.384634	0.0557485	-6.89945	5.22e-12	1.02e-11	ribonuclease D	rnd
B4U42_09010	4087.55	-0.381848	0.12214	-3.12631	0.00177015	0.00238062	c-type cytochrome biogenesis protein CcmF	NA
B4U42_03530	25.76	-0.380161	0.2269	-1.67545	0.0938453	0.109461	IS256 family transposase	NA
B4U42_09005	6059.63	-0.379844	0.0913223	-4.15938	3.19e-05	4.74e-05	cytochrome c-type biogenesis protein CcmE	NA
B4U42_06895	4769.27	-0.379047	0.0919613	-4.1218	3.76e-05	5.54e-05	toxin	NA
B4U42_07540	1301.48	-0.378423	0.30634	-1.2353	0.216718	0.242562	tagatose-bisphosphate aldolase	lacD
B4U42_00025	4936.42	-0.378389	0.0546177	-6.92795	4.27e-12	8.38e-12	ABC transporter permease	NA
B4U42_04325	10120.5	-0.376224	0.039525	-9.51863	1.75e-21	4.5e-21	ABC transporter permease	NA
B4U42_06830	754.93	-0.375915	0.0715897	-5.25096	1.51e-07	2.46e-07	two-component sensor histidine kinase	NA
B4U42_07445	71245.4	-0.372009	0.0668049	-5.56859	2.57e-08	4.33e-08	DNA topoisomerase I	topA
B4U42_07655	756.781	-0.370863	0.0588616	-6.3006	2.96e-10	5.44e-10	tRNA(cytosine(32)/uridine(32)-2'-O)-methyltransferase TrmJ	NA
B4U42_04785	73212.6	-0.370506	0.0616994	-6.00503	1.91e-09	3.39e-09	ribosome-binding factor A	NA
B4U42_11100	130.588	-0.370264	0.125722	-2.9451	0.00322849	0.00427954	hypothetical protein	NA
B4U42_00310	6118.23	-0.366901	0.0865788	-4.23777	2.26e-05	3.37e-05	5'-methylthioadenosine/S-adenosylhomocysteinenucleosidase	NA
B4U42_05845	1496.15	-0.364727	0.0554397	-6.57881	4.74e-11	8.97e-11	hypothetical protein	NA
B4U42_05575	9568.89	-0.364177	0.0515842	-7.05986	1.67e-12	3.31e-12	tyrosine transporter	NA
B4U42_02500	18788.7	-0.363496	0.0578824	-6.27991	3.39e-10	6.18e-10	UDP-glucose 4-epimerase	galE
B4U42_02220	224948	-0.361423	0.073122	-4.94274	7.7e-07	1.22e-06	elongation factor Tu	tuf
B4U42_11125	534.351	-0.36116	0.092728	-3.89483	9.83e-05	0.000141615	hypothetical protein	NA
B4U42_10985	4179.07	-0.358878	0.0800035	-4.48578	7.26e-06	1.11e-05	ABC transporter substrate-binding protein	NA
B4U42_05735	1105.84	-0.357734	0.0925571	-3.86501	0.000111085	0.000159775	hypothetical protein	NA
B4U42_06780	1151.88	-0.357512	0.418403	-0.854467	0.392846	0.425712	restriction endonuclease subunit S	NA
B4U42_02050	3714.52	-0.356151	0.132407	-2.68981	0.0071493	0.00924442	tRNA dihydrouridine(20/20a) synthase DusA	NA
B4U42_09000	30080.3	-0.35328	0.0851211	-4.15032	3.32e-05	4.91e-05	NAD(P)(+) transhydrogenase (Re/Si-specific)subunit beta	NA
B4U42_04070	11788.4	-0.352122	0.0854698	-4.11984	3.79e-05	5.58e-05	3-deoxy-8-phosphooctulonate synthase	NA
B4U42_09760	17049.9	-0.350742	0.142926	-2.454	0.0141277	0.0178306	N-acetylglucosamine-6-phosphate deacetylase	NA
B4U42_01820	64458	-0.350368	0.0783397	-4.47243	7.73e-06	1.18e-05	hypothetical protein	NA
B4U42_08295	17219.5	-0.3495	0.0841397	-4.15381	3.27e-05	4.85e-05	flippase	NA
B4U42_05940	7623.71	-0.348833	0.0601383	-5.80052	6.61e-09	1.14e-08	hypothetical protein	NA
B4U42_05810	10199.3	-0.347926	0.0738322	-4.7124	2.45e-06	3.82e-06	coproporphyrinogen III oxidase	NA
B4U42_03190	152.019	-0.346696	0.142253	-2.43718	0.0148025	0.0186293	phage tail protein	NA
B4U42_04320	13045.6	-0.346282	0.0648337	-5.34107	9.24e-08	1.51e-07	ABC transporter ATP-binding protein	NA
B4U42_00680	2280.4	-0.345541	0.0576218	-5.9967	2.01e-09	3.57e-09	hypothetical protein	NA
B4U42_00710	791.616	-0.342038	0.0750188	-4.55937	5.13e-06	7.88e-06	LysR family transcriptional regulator	NA
B4U42_08760	5340.69	-0.341494	0.0771768	-4.42482	9.65e-06	1.47e-05	LexA family transcriptional regulator	NA
B4U42_08050	14263.9	-0.341281	0.0764317	-4.46517	8e-06	1.22e-05	FAD-dependent 2-octaprenylphenol hydroxylase	NA
B4U42_06290	2351.73	-0.340905	0.105013	-3.24632	0.00116907	0.00159158	hypothetical protein	NA
B4U42_04110	20.5596	-0.340122	0.246359	-1.38059	0.167405	0.189571	hypothetical protein	NA
B4U42_05835	17466.3	-0.340077	0.10976	-3.09837	0.00194586	0.00260743	bifunctional metallophosphatase/5'-nucleotidase	ushA
B4U42_01925	1303.6	-0.339829	0.0754193	-4.50587	6.61e-06	1.01e-05	YecA family protein	NA
B4U42_05310	4684.63	-0.339404	0.07793	-4.35525	1.33e-05	2.01e-05	addiction module toxin, HicA family	NA
B4U42_00120	3499.68	-0.338263	0.04867	-6.95013	3.65e-12	7.19e-12	ribosomal RNA small subunit methyltransferase G	NA
B4U42_02745	1235.91	-0.337961	0.171029	-1.97605	0.0481496	0.057837	cytochrome c nitrite reductase pentahemesubunit	NA
B4U42_07170	20911.4	-0.334814	0.0798619	-4.19241	2.76e-05	4.11e-05	single-stranded-DNA-specific exonuclease RecJ	recJ
B4U42_09960	3401.07	-0.334805	0.0590994	-5.66512	1.47e-08	2.5e-08	DNA polymerase III subunit psi	NA
B4U42_02470	4640.23	-0.334062	0.0621963	-5.37109	7.83e-08	1.29e-07	UDP-2,3-diacylglucosamine diphosphatase	lpxH
B4U42_00245	324.752	-0.331727	0.0902976	-3.67371	0.000239052	0.000337047	sugar ABC transporter ATP-binding protein	NA
B4U42_03875	2120.36	-0.330676	0.129201	-2.55939	0.0104857	0.013379	hypothetical protein	NA
B4U42_09085	5835.66	-0.330226	0.106631	-3.0969	0.00195553	0.00261722	ribonuclease E inhibitor RraB	NA
B4U42_06740	21545.8	-0.33016	0.0438901	-7.52243	5.38e-14	1.11e-13	exopolyphosphatase	ppx
B4U42_09785	43211.7	-0.329686	0.05625	-5.86108	4.6e-09	8.01e-09	GTPase ObgE	obgE
B4U42_05700	5983.67	-0.329159	0.041554	-7.92124	2.35e-15	5.03e-15	MarC family protein	NA
B4U42_11235	409.003	-0.328899	0.0956258	-3.43944	0.000582926	0.000807493	mor transcription activator family protein	NA
B4U42_06360	51.2666	-0.32877	0.169636	-1.93809	0.0526125	0.0628569	phage capsid protein	NA
B4U42_02665	2192.83	-0.32636	0.070391	-4.63639	3.55e-06	5.49e-06	MFS transporter	NA
B4U42_00945	1375.83	-0.3258	0.0868072	-3.75314	0.000174633	0.000247638	hypothetical protein	NA
B4U42_02055	56.583	-0.325028	0.180179	-1.80392	0.0712446	0.0841187	transposase	NA
B4U42_06695	3873.93	-0.323695	0.083074	-3.89647	9.76e-05	0.000140754	divalent metal cation transporter FieF	fieF
B4U42_04930	14.2674	-0.320016	0.305682	-1.04689	0.29515	0.324606	IS256 family transposase	NA
B4U42_08560	1731.03	-0.319927	0.142127	-2.25099	0.0243863	0.0300923	peptide-methionine (R)-S-oxide reductase	msrB
B4U42_02340	772.781	-0.318149	0.0926884	-3.43246	0.00059813	0.000827519	hypothetical protein	NA
B4U42_02770	5462.81	-0.316649	0.0397667	-7.96267	1.68e-15	3.64e-15	hemolysin regulation protein AhpA	NA
B4U42_11130	432.344	-0.314433	0.0777339	-4.045	5.23e-05	7.62e-05	phage tail tape measure protein	NA
B4U42_08245	53310.4	-0.314134	0.076043	-4.13101	3.61e-05	5.33e-05	tyrosine-protein kinase	NA
B4U42_11630	3503.26	-0.313393	0.0596295	-5.25567	1.47e-07	2.4e-07	alanine racemase	alr
B4U42_09405	2264.11	-0.312766	0.0893698	-3.49968	0.000465809	0.000647687	nitroreductase family protein	NA
B4U42_04705	55488.5	-0.312598	0.0938025	-3.33251	0.000860669	0.00118335	SAM-dependent methyltransferase	NA
B4U42_06320	47.9983	-0.312498	0.178437	-1.75131	0.0798931	0.0936809	glycoside hydrolase	NA
B4U42_10465	3197.27	-0.311706	0.0809455	-3.85081	0.000117725	0.000169106	16S rRNA (cytosine(967)-C(5))-methyltransferase	NA
B4U42_05065	211.594	-0.311023	0.110387	-2.81757	0.00483879	0.00634947	CopG family transcriptional regulator	NA
B4U42_04790	3583.77	-0.310699	0.0589638	-5.26932	1.37e-07	2.23e-07	ribosome-binding factor A	NA
B4U42_05830	3819.77	-0.308461	0.0693502	-4.44787	8.67e-06	1.32e-05	diacylglycerol kinase	NA
B4U42_07045	5395.64	-0.308231	0.138985	-2.21773	0.0265734	0.0326456	hypothetical protein	NA
B4U42_02950	766.784	-0.303784	0.070171	-4.3292	1.5e-05	2.25e-05	cytochrome C biogenesis protein	NA
B4U42_00325	2675.01	-0.302126	0.0458485	-6.58965	4.41e-11	8.35e-11	hypothetical protein	NA
B4U42_08875	16756.6	-0.30192	0.0752143	-4.01413	5.97e-05	8.67e-05	DNA topoisomerase IV subunit B	parE
B4U42_09925	1599.33	-0.301768	0.126205	-2.39109	0.0167985	0.0210338	4-(cytidine5'-diphospho)-2-C-methyl-D-erythritol kinase	NA
B4U42_08100	5009.11	-0.301632	0.0661036	-4.56301	5.04e-06	7.75e-06	tRNA dihydrouridine(16) synthase DusC	NA
B4U42_09210	160.803	-0.299436	0.102035	-2.93463	0.00333944	0.00441603	hypothetical protein	NA
B4U42_00650	1081.31	-0.297471	0.0779523	-3.81607	0.000135595	0.000193644	1,4-dihydroxy-6-naphthoate synthase	NA
B4U42_02405	13189.2	-0.296468	0.0888138	-3.33809	0.000843573	0.00116057	alpha-D-phosphohexomutase	NA
B4U42_11425	132.31	-0.296101	0.121936	-2.42832	0.0151689	0.0190687	IS256 family transposase	NA
B4U42_08110	5994.69	-0.295902	0.0499655	-5.92212	3.18e-09	5.57e-09	molecular chaperone DjlA	NA
B4U42_00330	4539.2	-0.293956	0.0823824	-3.56819	0.00035945	0.000502006	hypothetical protein	NA
B4U42_04590	13638	-0.292458	0.0773317	-3.78186	0.00015566	0.000221728	TIGR00153 family protein	NA
B4U42_02450	2084.74	-0.29245	0.0432742	-6.75806	1.4e-11	2.69e-11	N-acetyltransferase	NA
B4U42_07935	20205.6	-0.292249	0.0520472	-5.61508	1.96e-08	3.33e-08	cell division protein FtsI	NA
B4U42_10380	6076.29	-0.290585	0.0747225	-3.88885	0.000100719	0.000145054	50S ribosomal protein L34	NA
B4U42_00755	1447.97	-0.290028	0.108156	-2.68156	0.00732801	0.00946446	anticodon nuclease	NA
B4U42_02185	29734.2	-0.28974	0.079537	-3.64283	0.000269653	0.000379468	NupC/NupG family nucleoside CNT transporter	NA
B4U42_01875	1914.05	-0.288053	0.0911874	-3.15891	0.00158358	0.0021362	protein RarD	rarD
B4U42_08880	10065.3	-0.286816	0.0529451	-5.41723	6.05e-08	1e-07	YajQ family cyclic di-GMP-binding protein	NA
B4U42_09630	57.5051	-0.281189	0.160147	-1.75582	0.0791188	0.0928221	terminase	NA
B4U42_01010	6296.73	-0.280904	0.0516315	-5.44056	5.31e-08	8.82e-08	undecaprenyl-phosphatealpha-N-acetylglucosaminyl 1-phosphate transferase	NA
B4U42_04410	10575.7	-0.280651	0.0572928	-4.89853	9.66e-07	1.53e-06	apolipoprotein N-acyltransferase	NA
B4U42_10700	221.119	-0.279675	0.0971462	-2.87891	0.00399049	0.00526127	hypothetical protein	NA
B4U42_01050	61.6522	-0.278411	0.156176	-1.78267	0.0746397	0.0878931	hypothetical protein	NA
B4U42_00630	13886.6	-0.278238	0.0802021	-3.46921	0.000521997	0.00072445	U32 family peptidase	NA
B4U42_00360	1322.85	-0.275015	0.0643683	-4.27251	1.93e-05	2.9e-05	hypothetical protein	NA
B4U42_05705	9322.05	-0.274965	0.0530937	-5.17885	2.23e-07	3.62e-07	molybdopterin molybdenumtransferase MoeA	NA
B4U42_09765	47230	-0.274897	0.0572566	-4.80114	1.58e-06	2.49e-06	50S ribosomal protein L21	rplU
B4U42_04080	4883.4	-0.272584	0.0852129	-3.19886	0.00137971	0.001868	4-hydroxybenzoate octaprenyltransferase	NA
B4U42_00335	3132.07	-0.271091	0.0700491	-3.87001	0.000108832	0.000156636	hypothetical protein	NA
B4U42_10585	810.972	-0.269053	0.0999887	-2.69084	0.00712734	0.00922141	Na+/H+ antiporter NhaC	nhaC
B4U42_11400	87.1956	-0.268367	0.138507	-1.93757	0.0526753	0.0628979	ISAs1 family transposase	NA
B4U42_01790	8450.23	-0.267343	0.0545522	-4.90069	9.55e-07	1.51e-06	bifunctional chorismate mutase/prephenatedehydrogenase	NA
B4U42_11150	1101.06	-0.267076	0.0880802	-3.03219	0.00242786	0.00323374	phage tail protein	NA
B4U42_09445	2232.24	-0.266741	0.13157	-2.02738	0.0426238	0.0513666	heme ABC exporter ATP-binding protein CcmA	NA
B4U42_09900	14111.9	-0.26526	0.0854222	-3.10529	0.00190095	0.00255189	transcriptional regulator Crp	NA
B4U42_00085	56.9219	-0.26521	0.194622	-1.36269	0.172981	0.195585	hypothetical protein	NA
B4U42_01390	5277.02	-0.262773	0.0419425	-6.26508	3.73e-10	6.79e-10	cell division protein FtsX	NA
B4U42_03720	12343.4	-0.260744	0.085665	-3.04376	0.00233643	0.0031157	transcriptional regulator MalT	NA
B4U42_11155	68.3659	-0.258428	0.161436	-1.60081	0.10942	0.126814	DUF2635 domain-containing protein	NA
B4U42_00030	8211.58	-0.257837	0.0672627	-3.83328	0.000126447	0.000180931	magnesium/cobalt efflux protein	NA
B4U42_06425	6515.09	-0.257464	0.0775512	-3.31992	0.00090044	0.00123573	transcriptional regulator	higA
B4U42_04135	1474.19	-0.257094	0.117754	-2.18331	0.0290132	0.0355247	hypothetical protein	NA
B4U42_08885	36258.7	-0.253906	0.073171	-3.47004	0.00052039	0.000722673	phosphopyruvate hydratase	eno
B4U42_06145	11.4738	-0.253548	0.373145	-0.679491	0.496827	0.527046	hypothetical protein	NA
B4U42_11105	278.842	-0.25198	0.0883969	-2.85056	0.00436427	0.00574041	baseplate J protein	NA
B4U42_01135	453.615	-0.251189	0.0726202	-3.45895	0.000542287	0.000752138	hypothetical protein	NA
B4U42_05355	31.7137	-0.25016	0.223646	-1.11856	0.26333	0.291784	glycoside hydrolase	NA
B4U42_01625	2300.85	-0.24913	0.0778002	-3.20217	0.00136394	0.00184892	succinate dehydrogenase assembly factor 2 familyprotein	NA
B4U42_11140	334.088	-0.248946	0.0917134	-2.71439	0.00663974	0.00860563	hypothetical protein	NA
B4U42_09105	4522.32	-0.24344	0.0679997	-3.58001	0.000343576	0.000480443	LysR family transcriptional regulator	NA
B4U42_05280	75.6245	-0.242774	0.142681	-1.70152	0.0888456	0.103849	hypothetical protein	NA
B4U42_07740	694.627	-0.242401	0.0956115	-2.53527	0.0112361	0.0143035	nucleoside-diphosphate kinase	NA
B4U42_01015	650.523	-0.241969	0.0748152	-3.23422	0.00121977	0.00165855	hypothetical protein	NA
B4U42_06900	9815.51	-0.241438	0.0901865	-2.6771	0.00742625	0.00958017	cytolethal distending toxin subunit CdtB	NA
B4U42_06910	2163.97	-0.241087	0.0976073	-2.46997	0.0135125	0.0170835	hypothetical protein	NA
B4U42_05805	16588	-0.240502	0.0504967	-4.76273	1.91e-06	2.99e-06	GTPase-activating protein	NA
B4U42_06615	25574.3	-0.237562	0.0512195	-4.63812	3.52e-06	5.45e-06	DNA topoisomerase IV subunit A	parC
B4U42_08025	1134.1	-0.236931	0.051548	-4.59631	4.3e-06	6.63e-06	hypothetical protein	NA
B4U42_02485	4480.67	-0.236619	0.0506394	-4.67263	2.97e-06	4.62e-06	DNA-directed RNA polymerase subunit omega	NA
B4U42_11095	131.273	-0.234038	0.112407	-2.08205	0.0373375	0.0452421	phage tail protein	NA
B4U42_00010	28053.9	-0.233741	0.0498523	-4.68866	2.75e-06	4.28e-06	DNA polymerase III subunit beta	NA
B4U42_01285	24517.3	-0.232708	0.0384039	-6.05948	1.37e-09	2.43e-09	transcription termination/antiterminationprotein NusG	nusG
B4U42_03860	21613.6	-0.23001	0.0397266	-5.78983	7.05e-09	1.22e-08	glucose-6-phosphate dehydrogenase	NA
B4U42_11135	202.512	-0.229824	0.0933638	-2.46159	0.0138322	0.0174677	hypothetical protein	NA
B4U42_03125	235.705	-0.228461	0.10266	-2.22542	0.0260532	0.0320421	glycoside hydrolase	NA
B4U42_04980	424.899	-0.226	0.0762474	-2.96404	0.00303628	0.00402957	phage head morphogenesis protein	NA
B4U42_10920	27852.8	-0.225022	0.0517121	-4.35145	1.35e-05	2.04e-05	aminoacyl-histidine dipeptidase	NA
B4U42_08335	12951.1	-0.224579	0.0793029	-2.83191	0.00462706	0.00607885	TetR family transcriptional regulator	NA
B4U42_07900	7308.4	-0.224137	0.0699839	-3.2027	0.00136146	0.00184668	undecaprenyldiphospho-muramoylpentapeptidebeta-N- acetylglucosaminyltransferase	murG
B4U42_11205	25.1899	-0.223771	0.296053	-0.755846	0.449741	0.48171	DNA-binding protein	NA
B4U42_10025	5574.14	-0.222265	0.0523323	-4.24718	2.16e-05	3.24e-05	twin-arginine translocase subunit TatA	NA
B4U42_08210	8940.79	-0.221429	0.0530835	-4.17134	3.03e-05	4.5e-05	hypothetical protein	NA
B4U42_03215	1745.19	-0.22128	0.0755129	-2.93036	0.00338564	0.00447446	type II toxin-antitoxin system mRNA interferasetoxin, RelE/StbE family	NA
B4U42_08955	1785.34	-0.219914	0.554384	-0.396681	0.691603	0.716846	biopolymer transporter ExbD	NA
B4U42_00750	3954.75	-0.219788	0.0765338	-2.87178	0.00408166	0.00537827	type I restriction-modification system subunitM	NA
B4U42_07180	52792.3	-0.219552	0.0642351	-3.41794	0.000630967	0.000872405	glutamine--tRNA ligase	NA
B4U42_04050	28980.7	-0.218506	0.0485219	-4.50325	6.69e-06	1.02e-05	HU family DNA-binding protein	NA
B4U42_07890	1.46506	-0.216575	0.999054	-0.21678	0.82838	0.842453	IS110 family transposase	NA
B4U42_07690	368.901	-0.213461	0.0881462	-2.42167	0.0154492	0.0194101	sodium/glutamate symporter	gltS
B4U42_04040	16089	-0.213003	0.0920493	-2.31401	0.0206671	0.0256601	uroporphyrinogen decarboxylase	NA
B4U42_05225	45.2498	-0.212664	0.190341	-1.11728	0.263876	0.292243	hypothetical protein	NA
B4U42_09245	38.7014	-0.212386	0.19976	-1.0632	0.287689	0.316873	hypothetical protein	NA
B4U42_02740	1841.36	-0.211067	0.172776	-1.22162	0.221851	0.247931	ammonia-forming cytochrome c nitrite reductasesubunit c552	NA
B4U42_10455	793.933	-0.209609	0.0745728	-2.8108	0.0049419	0.00647711	prevent-host-death protein	NA
B4U42_10080	29899.1	-0.208491	0.0675812	-3.08505	0.0020352	0.00272056	energy-dependent translational throttle proteinEttA	NA
B4U42_09940	1161.39	-0.207651	0.0895368	-2.31917	0.0203859	0.0253678	transcriptional regulator	NA
B4U42_07595	16561.5	-0.203018	0.0490744	-4.13694	3.52e-05	5.2e-05	cell division protein ZapB	NA
B4U42_02195	19770.5	-0.202988	0.0812749	-2.49755	0.0125054	0.0158827	purine-nucleoside phosphorylase	deoD
B4U42_00685	3304.86	-0.202716	0.049516	-4.09395	4.24e-05	6.22e-05	molecular chaperone	NA
B4U42_03130	323.427	-0.200808	0.0893152	-2.24831	0.0245563	0.0302851	hypothetical protein	NA
B4U42_10470	4580.41	-0.199828	0.0530137	-3.76937	0.000163662	0.000232528	Trk system potassium transport protein TrkA	NA
B4U42_00370	875.136	-0.198749	0.0919947	-2.16045	0.0307382	0.0375746	dethiobiotin synthase	NA
B4U42_07880	5892.77	-0.197156	0.051055	-3.86163	0.000112632	0.000161895	cell division protein FtsQ	NA
B4U42_11010	91.6308	-0.196195	0.130674	-1.50141	0.133251	0.153404	hypothetical protein	NA
B4U42_02335	5070.74	-0.195767	0.0869527	-2.25142	0.0243587	0.030075	2-succinyl-6-hydroxy-2,4-cyclohexadiene-1-carboxylate synthase	NA
B4U42_10250	1584.94	-0.194955	0.0600789	-3.24499	0.00117455	0.00159806	SprT family protein	NA
B4U42_05925	10494.3	-0.192379	0.0620039	-3.10269	0.00191768	0.00257273	cytidylate kinase	NA
B4U42_04315	11763.2	-0.192195	0.0602437	-3.19029	0.00142131	0.00192198	osmotically-inducible protein OsmY	NA
B4U42_05795	4581.99	-0.1908	0.0397376	-4.80148	1.57e-06	2.48e-06	EamA/RhaT family transporter	NA
B4U42_07040	775.68	-0.190042	0.142473	-1.33388	0.182243	0.205324	hypothetical protein	NA
B4U42_07100	13106.4	-0.190005	0.0829094	-2.29172	0.0219217	0.027157	formate dehydrogenase subunit gamma	NA
B4U42_04100	32.8699	-0.187644	0.212304	-0.883845	0.37678	0.409303	transcriptional regulator	NA
B4U42_01630	9841.35	-0.186968	0.04309	-4.33902	1.43e-05	2.16e-05	4-hydroxy-3-methylbut-2-enyl diphosphatereductase	NA
B4U42_04720	4594.9	-0.184017	0.073707	-2.4966	0.0125391	0.0159163	2-octaprenyl-6-methoxyphenyl hydroxylase	NA
B4U42_11740	1951.88	-0.183223	0.0657886	-2.78503	0.00535219	0.00698592	ribose ABC transporter ATP-binding protein RbsA	NA
B4U42_07705	2453.45	-0.182257	0.125289	-1.4547	0.145754	0.166672	pyruvate formate lyase 1-activating protein	pflA
B4U42_00940	8829.81	-0.181983	0.0907472	-2.00538	0.0449222	0.0541069	hypothetical protein	NA
B4U42_03865	10644.2	-0.181805	0.063627	-2.85735	0.00427188	0.00562223	6-phosphogluconolactonase	pgl
B4U42_10830	1150.54	-0.180101	0.0658053	-2.73688	0.00620253	0.0080531	sulfatase	NA
B4U42_08525	2.55629	-0.178928	0.673808	-0.265548	0.790588	0.811055	hypothetical protein	NA
B4U42_09080	5000.34	-0.178859	0.110346	-1.62089	0.105041	0.12207	YihA family ribosome biogenesis GTP-bindingprotein	NA
B4U42_02105	18957.8	-0.178269	0.0687863	-2.59163	0.00955221	0.012216	transcriptional regulator	NA
B4U42_03795	2027.62	-0.177488	0.0969018	-1.83163	0.0670072	0.0793695	transcriptional regulator IlvY	NA
B4U42_08215	17079.1	-0.177473	0.0648396	-2.73711	0.00619825	0.00805227	cell filamentation protein Fic	NA
B4U42_09025	3519.73	-0.176286	0.0594015	-2.9677	0.00300033	0.00398425	hypothetical protein	NA
B4U42_04545	2643.32	-0.176267	0.0492143	-3.58161	0.000341478	0.000478112	colicin V synthesis protein	NA
B4U42_01595	453.821	-0.174736	0.0837514	-2.08637	0.0369452	0.0448493	anaerobic glycerol-3-phosphate dehydrogenasesubunit C	NA
B4U42_02440	14207.6	-0.174532	0.0350719	-4.9764	6.48e-07	1.03e-06	elongation factor P lysine(34) lysyltransferase	NA
B4U42_03385	7467.38	-0.173425	0.0668304	-2.595	0.00945915	0.012111	23S rRNA (uracil(1939)-C(5))-methyltransferase	NA
B4U42_11745	289.211	-0.172237	0.0964643	-1.7855	0.0741806	0.0874454	D-ribose pyranase	NA
B4U42_05050	469.943	-0.171305	0.0712295	-2.40497	0.0161737	0.0202744	peptidoglycan-binding protein LysM	NA
B4U42_10675	264.703	-0.169294	0.092829	-1.82372	0.0681945	0.0806464	DDE transposase	NA
B4U42_11510	5805.41	-0.168519	0.0541391	-3.11271	0.00185378	0.00249006	NADH-quinone reductase	NA
B4U42_11405	1430.27	-0.168374	0.061223	-2.75018	0.00595625	0.00775152	ShlB/FhaC/HecB family hemolysinsecretion/activation protein	NA
B4U42_07630	2478.71	-0.168141	0.0725876	-2.31638	0.0205375	0.0255278	YcgL domain-containing protein	NA
B4U42_07625	7739.02	-0.166321	0.0640584	-2.59639	0.00942089	0.012069	transcriptional regulator NrdR	nrdR
B4U42_02520	29589.2	-0.16497	0.052772	-3.12609	0.00177145	0.00238092	CTP synthetase	pyrG
B4U42_03955	7692.85	-0.164888	0.0824024	-2.00101	0.045391	0.0546419	excinuclease ABC subunit C	NA
B4U42_00580	29565.5	-0.163667	0.115413	-1.4181	0.156161	0.177474	50S ribosomal protein L10	NA
B4U42_03210	978.212	-0.163475	0.0837517	-1.9519	0.0509505	0.061069	type II toxin-antitoxin system antitoxin,RelB/DinJ family	NA
B4U42_05780	30427.2	-0.162746	0.0776361	-2.09627	0.0360584	0.043812	RNA-binding transcriptional accessory protein	NA
B4U42_07330	3700.31	-0.161811	0.0956335	-1.692	0.0906468	0.105898	RNA polymerase-binding protein DksA	dksA
B4U42_09690	3581.69	-0.161724	0.0563751	-2.86871	0.00412154	0.00542759	1-acyl-sn-glycerol-3-phosphate acyltransferase	NA
B4U42_08390	4027.69	-0.160762	0.0933969	-1.72128	0.0851996	0.0997976	toxin HicA	NA
B4U42_01290	8258.64	-0.16051	0.0419353	-3.82756	0.000129419	0.000185063	preprotein translocase subunit SecE	NA
B4U42_06700	2739.34	-0.158015	0.0764673	-2.06644	0.0387872	0.0468961	ABC transporter ATPase	NA
B4U42_01245	1160.41	-0.157903	0.0488464	-3.23264	0.0012265	0.00166669	bifunctional molybdenum cofactorguanylyltransferase MobA/molybdopterin-guaninedinucleotide biosynthesis adaptor protein MobB	NA
B4U42_09200	863.47	-0.155725	0.0797722	-1.95212	0.0509244	0.061069	transcriptional regulator	NA
B4U42_04775	12711.1	-0.154991	0.106876	-1.4502	0.147003	0.167863	50S ribosomal protein L25	NA
B4U42_00505	1465.38	-0.153344	0.0513497	-2.98627	0.00282402	0.00375237	hypothetical protein	NA
B4U42_01345	1481.06	-0.153166	0.127194	-1.20419	0.228517	0.254738	cation transporter	NA
B4U42_11895	7019.56	-0.153147	0.0698479	-2.19258	0.0283378	0.0347554	diaminopimelate decarboxylase	lysA
B4U42_07670	45985.7	-0.153055	0.0777488	-1.96858	0.0490011	0.0588279	30S ribosomal protein S9	NA
B4U42_09205	839.551	-0.152754	0.0727453	-2.09985	0.0357423	0.0434518	addiction module toxin RelE	NA
B4U42_11000	1642.78	-0.152465	0.0832556	-1.83129	0.0670574	0.0793865	ABC transporter ATP-binding protein	NA
B4U42_03460	4144.26	-0.15217	0.0607467	-2.505	0.0122453	0.0155613	DNA polymerase III subunit delta	NA
B4U42_07860	30950.6	-0.151	0.126542	-1.19328	0.23276	0.259207	serine/threonine transporter SstT	NA
B4U42_01540	1791.75	-0.150482	0.0534623	-2.81473	0.00488176	0.00640207	type III restriction endonuclease subunit R	NA
B4U42_06330	11.751	-0.150145	0.335439	-0.447606	0.654438	0.680554	hypothetical protein	NA
B4U42_07055	19142.9	-0.14866	0.102374	-1.45213	0.146465	0.1674	IMP dehydrogenase	NA
B4U42_07105	31248.7	-0.148168	0.0687521	-2.1551	0.031154	0.0380409	formate dehydrogenase subunit beta	fdxH
B4U42_08310	11096.7	-0.147444	0.0651217	-2.26413	0.0235662	0.0291289	hypothetical protein	NA
B4U42_03195	681.277	-0.147235	0.0760556	-1.93589	0.0528816	0.0631104	hypothetical protein	NA
B4U42_10435	26.7868	-0.147161	0.231746	-0.635011	0.525421	0.553437	restriction endonuclease subunit M	NA
B4U42_03175	200.078	-0.146376	0.102315	-1.43065	0.152531	0.173794	hypothetical protein	NA
B4U42_11075	48.1012	-0.144037	0.171967	-0.837581	0.402266	0.435281	hypothetical protein	NA
B4U42_03295	1416.18	-0.143986	0.0923221	-1.55961	0.118852	0.137185	hypothetical protein	NA
B4U42_01315	1083.12	-0.143081	0.0673205	-2.12537	0.0335559	0.040861	hypothetical protein	NA
B4U42_03200	25.9204	-0.142088	0.234657	-0.605514	0.544837	0.57195	hypothetical protein	NA
B4U42_06905	6064.35	-0.141713	0.0886723	-1.59816	0.110007	0.127373	toxin	NA
B4U42_04555	2646.58	-0.140856	0.0786229	-1.79153	0.0732075	0.0863903	dCTP deaminase	NA
B4U42_10040	795.664	-0.136554	0.0913232	-1.49528	0.134841	0.154993	transcriptional regulator	NA
B4U42_05875	5644.02	-0.13548	0.0529288	-2.55967	0.0104772	0.0133758	hypothetical protein	NA
B4U42_02465	181.065	-0.135264	0.097527	-1.38694	0.165461	0.187467	IS110 family transposase	NA
B4U42_10485	3217.42	-0.132969	0.074532	-1.78406	0.0744145	0.0876745	potassium transporter	NA
B4U42_12050	1787.53	-0.132733	0.0836989	-1.58584	0.112776	0.130443	anaerobic C4-dicarboxylate transporter	NA
B4U42_11145	356.396	-0.132514	0.0926688	-1.42997	0.152725	0.173926	phage tail protein	NA
B4U42_05980	17151.1	-0.131401	0.0505358	-2.60015	0.00931824	0.0119444	peptide ABC transporter substrate-bindingprotein	NA
B4U42_07640	16328.6	-0.130498	0.0757414	-1.72295	0.0848981	0.099497	carboxy-S-adenosyl-L-methionine synthase CmoA	cmoA
B4U42_03290	19897.2	-0.128342	0.0780065	-1.64527	0.0999144	0.116234	phosphatidylserine synthase	pssA
B4U42_01040	572.445	-0.125895	0.0645255	-1.95108	0.0510473	0.0611518	hypothetical protein	NA
B4U42_09215	2918.06	-0.125707	0.0543231	-2.31406	0.0206645	0.0256601	YdbH family protein	NA
B4U42_05930	276509	-0.125187	0.0499728	-2.5051	0.0122417	0.0155613	30S ribosomal protein S1	NA
B4U42_05235	8.54099	-0.124887	0.386684	-0.322969	0.746719	0.769652	hypothetical protein	NA
B4U42_06955	1934.71	-0.124531	0.085091	-1.4635	0.143331	0.164072	tRNA 2-thiocytidine(32) synthetase TtcA	NA
B4U42_10915	8029.64	-0.122042	0.107275	-1.13765	0.255266	0.283273	xanthine phosphoribosyltransferase	NA
B4U42_09725	11754.3	-0.12152	0.0852883	-1.42481	0.154212	0.175439	magnesium transporter CorA	corA
B4U42_11920	2301.37	-0.119338	0.128105	-0.931559	0.351564	0.383982	carbon starvation protein A	NA
B4U42_05240	0.45311	-0.115766	1.65057	-0.0701369	0.944085	0.950954	hypothetical protein	NA
B4U42_11120	479.621	-0.115346	0.101678	-1.13442	0.256617	0.284631	phage tail protein	NA
B4U42_08490	3178.53	-0.114947	0.169752	-0.677146	0.498313	0.52837	fumarate reductase subunit D	NA
B4U42_08495	3104.55	-0.114688	0.14766	-0.776707	0.437332	0.469782	fumarate reductase subunit C	NA
B4U42_02445	3778.68	-0.114143	0.0420455	-2.71476	0.00663237	0.00860111	DUF1778 domain-containing protein	NA
B4U42_06835	2213.68	-0.113459	0.0627995	-1.80668	0.0708121	0.0836526	16S rRNA pseudouridine(516) synthase	NA
B4U42_07175	17367.2	-0.11273	0.0564388	-1.99739	0.0457828	0.0550836	fructose-bisphosphatase class II	glpX
B4U42_03960	7523.08	-0.110388	0.0464245	-2.3778	0.0174163	0.021795	CDP-diacylglycerol--glycerol-3-phosphate3-phosphatidyltransferase	pgsA
B4U42_05495	12039.6	-0.110374	0.0449829	-2.45369	0.01414	0.0178361	hypothetical protein	NA
B4U42_01655	2808.59	-0.108482	0.0634898	-1.70865	0.087515	0.102347	biotin--[acetyl-CoA-carboxylase] ligase	NA
B4U42_11725	2383.18	-0.108295	0.0586808	-1.84549	0.0649664	0.0770759	ribokinase	NA
B4U42_07800	31078.4	-0.107592	0.0666348	-1.61464	0.106388	0.12357	30S ribosomal protein S12 methylthiotransferaseaccessory protein YcaO	NA
B4U42_05490	6508.77	-0.107537	0.0527505	-2.0386	0.0414904	0.0500278	hypothetical protein	NA
B4U42_08575	1971.23	-0.107198	0.0854464	-1.25457	0.209637	0.234874	esterase	NA
B4U42_01885	19468.2	-0.104492	0.0666803	-1.56705	0.117102	0.135235	thiamine transporter substrate binding subunit	NA
B4U42_11455	1120.33	-0.104324	0.0769582	-1.35559	0.175229	0.197824	galactose-1-epimerase	NA
B4U42_03870	8521.5	-0.103906	0.0739253	-1.40556	0.159856	0.181486	DUF1016 domain-containing protein	NA
B4U42_06810	2025.84	-0.103141	0.0484498	-2.12883	0.0332685	0.0405557	prevent-host-death protein	NA
B4U42_09850	52582.7	-0.103033	0.113342	-0.909049	0.363324	0.39585	TIGR00156 family protein	NA
B4U42_03470	44561.1	-0.101791	0.0432684	-2.35256	0.0186447	0.0232665	leucine--tRNA ligase	leuS
B4U42_09550	7.28053	-0.100282	0.427139	-0.234776	0.814383	0.829741	IS110 family transposase	NA
B4U42_11065	116.92	-0.0998028	0.133527	-0.747433	0.454802	0.486661	hypothetical protein	NA
B4U42_07695	3265.09	-0.098139	0.143703	-0.682929	0.494652	0.525241	transporter	NA
B4U42_00885	11027.8	-0.0969716	0.0516703	-1.87674	0.060554	0.0720339	DNA polymerase III subunit delta'	holB
B4U42_02000	1943.7	-0.0952351	0.0859285	-1.10831	0.267729	0.296214	shikimate dehydrogenase	NA
B4U42_04025	94.76	-0.0936354	0.127227	-0.735972	0.461748	0.493377	ISAs1 family transposase	NA
B4U42_07030	2036.45	-0.093268	0.143799	-0.648602	0.516596	0.545665	integrase	NA
B4U42_04950	25.2935	-0.0918143	0.232331	-0.395188	0.692704	0.717652	glycoside hydrolase	NA
B4U42_05885	5319.79	-0.0912341	0.0682138	-1.33747	0.181068	0.204105	acyl-CoA thioesterase	NA
B4U42_06885	14464.4	-0.0912061	0.106963	-0.852692	0.39383	0.426569	DNA gyrase subunit B	gyrB
B4U42_02360	1072.06	-0.0880852	0.0722797	-1.21867	0.222969	0.249056	protein-S-isoprenylcysteine methyltransferase	NA
B4U42_11220	49.7109	-0.0845819	0.170079	-0.49731	0.61897	0.645489	hypothetical protein	NA
B4U42_03975	73873.1	-0.0839969	0.0473233	-1.77496	0.0759047	0.0891931	superoxide dismutase [Mn]	NA
B4U42_08865	1717.97	-0.083475	0.0649539	-1.28514	0.198742	0.223119	metallophosphoesterase	NA
B4U42_01240	4821.35	-0.0834414	0.0686402	-1.21563	0.224124	0.250093	hypothetical protein	NA
B4U42_02250	662.798	-0.081968	0.0958149	-0.855483	0.392284	0.42531	tRNA (adenosine(37)-N6)-methyltransferase TrmM	NA
B4U42_07960	29354.5	-0.0799318	0.0561269	-1.42413	0.15441	0.175574	1-deoxy-D-xylulose-5-phosphate synthase	NA
B4U42_06660	3679.18	-0.079003	0.0553176	-1.42817	0.153242	0.174425	ATPase	NA
B4U42_03625	9362.07	-0.0778602	0.11933	-0.65248	0.514091	0.543538	malate dehydrogenase	NA
B4U42_09450	3308.04	-0.077051	0.0817804	-0.94217	0.346106	0.378393	DnaA regulatory inactivator Hda	NA
B4U42_07730	2868.37	-0.0762677	0.064573	-1.18111	0.23756	0.264287	hypothetical protein	NA
B4U42_03300	87172.8	-0.0761111	0.0452685	-1.68133	0.0926993	0.108239	isoleucine--tRNA ligase	NA
B4U42_11900	3201.66	-0.0729383	0.0818961	-0.89062	0.373133	0.405739	transposase	NA
B4U42_04060	7704.19	-0.0714613	0.0536051	-1.33311	0.182497	0.205506	protein-(glutamine-N5) methyltransferase,release factor-specific	prmC
B4U42_03100	61.1286	-0.0702201	0.159073	-0.441432	0.6589	0.684873	hypothetical protein	NA
B4U42_06340	79.9966	-0.0695153	0.133406	-0.52108	0.602311	0.628412	terminase	NA
B4U42_02455	6286.99	-0.0665697	0.0459279	-1.44944	0.147215	0.167997	metal-dependent hydrolase	NA
B4U42_11175	782.341	-0.0628597	0.0805898	-0.779996	0.435393	0.468153	head protein	NA
B4U42_03070	21.9688	-0.0623841	0.262661	-0.237508	0.812263	0.829107	hypothetical protein	NA
B4U42_04045	8660.6	-0.0615825	0.0659332	-0.934013	0.350297	0.382786	hypothetical protein	NA
B4U42_03315	17958	-0.0608677	0.0471	-1.29231	0.19625	0.220545	bifunctional riboflavin kinase/FMNadenylyltransferase	ribF
B4U42_07885	4786.51	-0.0578714	0.0881584	-0.656447	0.511536	0.541354	D-alanine--D-alanine ligase	NA
B4U42_04160	71.3114	-0.0578689	0.157577	-0.367241	0.713439	0.736722	hypothetical protein	NA
B4U42_10245	5724.72	-0.0573594	0.047094	-1.21798	0.223233	0.249224	ribonuclease	NA
B4U42_06720	4759.76	-0.0568588	0.0834451	-0.681392	0.495624	0.526021	peroxiredoxin	NA
B4U42_09870	102.129	-0.0536237	0.122669	-0.437141	0.662009	0.687459	hypothetical protein	NA
B4U42_02910	339105	-0.0535667	0.0527297	-1.01587	0.30969	0.340091	peptide ABC transporter substrate-bindingprotein	NA
B4U42_00575	21163.5	-0.0524424	0.0674793	-0.777164	0.437062	0.46972	50S ribosomal protein L7/L12	NA
B4U42_11980	6012.35	-0.052396	0.051304	-1.02129	0.307119	0.337435	XRE family transcriptional regulator	NA
B4U42_08605	4389.07	-0.0504416	0.0667873	-0.755258	0.450094	0.481855	N utilization substance protein B	NA
B4U42_04180	53182.1	-0.0489066	0.0602974	-0.811089	0.417314	0.450683	dihydroxy-acid dehydratase	NA
B4U42_07675	86371.5	-0.0467699	0.0718054	-0.651342	0.514826	0.544055	50S ribosomal protein L13	NA
B4U42_08205	39013.5	-0.0462568	0.0719508	-0.642895	0.520292	0.549307	molecular chaperone HscA	hscA
B4U42_08970	4028	-0.0445112	0.263954	-0.168632	0.866086	0.878782	hypothetical protein	NA
B4U42_02190	15238.5	-0.0441792	0.0738848	-0.597947	0.549875	0.576692	2-deoxyribose-5-phosphate aldolase	NA
B4U42_11670	0.0608361	-0.0437113	3.16075	-0.0138294	0.988966	0.98986	hypothetical protein	NA
B4U42_08185	2163.81	-0.042313	0.0680433	-0.621854	0.534038	0.561945	hypothetical protein	NA
B4U42_11490	1214.21	-0.0380502	0.0841555	-0.452142	0.651167	0.677789	transposase	NA
B4U42_06685	3298.67	-0.0375094	0.0983889	-0.381236	0.703028	0.727667	hypothetical protein	NA
B4U42_11495	533.628	-0.0349878	0.0799033	-0.437877	0.661476	0.687227	IS3 family transposase	NA
B4U42_03465	5229.03	-0.0349533	0.0419489	-0.833234	0.404713	0.437714	hypothetical protein	NA
B4U42_06355	30.22	-0.0346871	0.275494	-0.125909	0.899804	0.909245	hypothetical protein	NA
B4U42_09270	14197.7	-0.0342366	0.039025	-0.877298	0.380325	0.412748	protease modulator HflC	NA
B4U42_11460	1251.03	-0.0339865	0.0594605	-0.571581	0.567606	0.594162	copper homeostasis protein CutC	NA
B4U42_03220	27.8014	-0.0324069	0.26573	-0.121954	0.902935	0.911993	IS256 family transposase	NA
B4U42_08220	12173.5	-0.0322035	0.0582684	-0.552674	0.580487	0.606785	Fe-S protein assembly co-chaperone HscB	NA
B4U42_04610	179.771	-0.0308864	0.112861	-0.273668	0.78434	0.805804	hypothetical protein	NA
B4U42_01375	765.127	-0.0277107	0.0616085	-0.449787	0.652864	0.679236	16S rRNA (guanine(966)-N(2))-methyltransferaseRsmD	rsmD
B4U42_02780	17433.5	-0.0266281	0.0418615	-0.636099	0.524712	0.553347	ribosome small subunit-dependent GTPase	NA
B4U42_04560	6049.6	-0.0254011	0.0486646	-0.521963	0.601696	0.628066	uridine kinase	NA
B4U42_09400	2066.65	-0.0240856	0.0782269	-0.307894	0.758163	0.780359	TIGR00645 family protein	NA
B4U42_06745	1834.87	-0.0233624	0.0625623	-0.373427	0.708831	0.732646	TonB-dependent receptor	NA
B4U42_09195	469.038	-0.0225477	0.09347	-0.241229	0.809377	0.826543	hypothetical protein	NA
B4U42_03515	12018.1	-0.0202441	0.0913885	-0.221517	0.82469	0.839471	aspartate-semialdehyde dehydrogenase	asd
B4U42_00345	19009.6	-0.0199379	0.0552799	-0.360671	0.718345	0.741442	glycine--tRNA ligase subunit beta	NA
B4U42_02370	3153.38	-0.0197706	0.0958554	-0.206255	0.836592	0.849634	formamidopyrimidine-DNA glycosylase	NA
B4U42_07920	8634	-0.018588	0.0759515	-0.244736	0.806661	0.824529	UDP-N-acetylmuramoyl-tripeptide--D-alanyl-D-alanine ligase	NA
B4U42_07685	2865.42	-0.0181592	0.0722825	-0.251226	0.80164	0.820528	dethiobiotin synthase	bioD
B4U42_09420	27403.7	-0.017514	0.0651994	-0.268622	0.78822	0.80904	phosphoglycerate kinase	pgk
B4U42_01295	2789.76	-0.0149953	0.0951195	-0.157647	0.874735	0.886001	metalloprotease TldD	NA
B4U42_01200	5072.89	-0.0145179	0.0614375	-0.236304	0.813196	0.829296	ribulose-phosphate 3-epimerase	NA
B4U42_02765	6238.82	-0.0134393	0.0487398	-0.275735	0.782751	0.804545	phosphoserine phosphatase SerB	serB
B4U42_01350	2229.79	-0.0126337	0.0591842	-0.213464	0.830965	0.844307	MerR family transcriptional regulator	NA
B4U42_04815	1751.84	-0.0106338	0.0658311	-0.161532	0.871674	0.883642	preprotein translocase	NA
B4U42_07955	17034.5	-0.00960982	0.0679062	-0.141516	0.887462	0.898003	inositol monophosphatase	NA
B4U42_11215	14.0805	-0.00960231	0.338186	-0.0283936	0.977348	0.980003	hypothetical protein	NA
B4U42_06930	2917.75	-0.00945806	0.0660803	-0.14313	0.886188	0.897123	transcriptional regulator	NA
B4U42_08150	779.787	-0.00935836	0.072175	-0.129662	0.896834	0.906658	YbgT family membrane protein	NA
B4U42_02480	22386.4	-0.00921408	0.0685131	-0.134486	0.893018	0.903212	bifunctional GTPdiphosphokinase/guanosine-3',5'-bis(diphosphate)3'-diphosphatase	NA
B4U42_00400	1822.47	-0.00906061	0.317252	-0.0285597	0.977216	0.980003	hypothetical protein	NA
B4U42_11885	15952.7	-0.00679872	0.0348526	-0.195071	0.845338	0.858122	carboxylate--amine ligase	NA
B4U42_05415	6.04555	-0.00527391	0.470706	-0.0112043	0.99106	0.991508	hypothetical protein	NA
B4U42_06070	1087.2	-0.00494099	0.103655	-0.0476676	0.961981	0.96661	DUF423 domain-containing protein	NA
B4U42_10425	643.786	-0.00472239	0.0926193	-0.0509871	0.959336	0.964907	DUF1016 domain-containing protein	NA
B4U42_08105	5574.59	-0.00428506	0.0576441	-0.0743365	0.940743	0.948019	hypothetical protein	NA
B4U42_07110	87622.9	-0.00316891	0.0682331	-0.0464424	0.962958	0.966886	formate dehydrogenase-N subunit alpha	fdnG
B4U42_02920	5716.18	0.000562941	0.0820841	0.0068581	0.994528	0.994528	formyltetrahydrofolate deformylase	purU
B4U42_06235	487.975	0.00132037	0.0671298	0.0196689	0.984308	0.986088	hypothetical protein	NA
B4U42_01675	5019.1	0.00243873	0.0482388	0.0505553	0.95968	0.964907	NAD(+) kinase	ppnK
B4U42_07810	19516.6	0.00302792	0.0685423	0.044176	0.964764	0.968261	phosphoheptose isomerase	NA
B4U42_09130	1151.74	0.0052187	0.0875929	0.059579	0.952491	0.958985	two-component system sensor histidine kinaseUhpB	NA
B4U42_10430	4734.8	0.0052853	0.0992788	0.053237	0.957543	0.963634	hypothetical protein	NA
B4U42_07895	20622.2	0.00789874	0.0715425	0.110406	0.912087	0.920817	UDP-N-acetylmuramate--L-alanine ligase	NA
B4U42_05660	60.1027	0.014159	0.160117	0.0884289	0.929536	0.937151	IS256 family transposase	NA
B4U42_10895	81.7038	0.0159748	0.157003	0.101748	0.918956	0.92733	prepilin-type cleavage/methylationdomain-containing protein	NA
B4U42_06645	17756.2	0.0190062	0.0766743	0.247883	0.804225	0.822419	ATP-dependent RNA helicase RhlB	NA
B4U42_08250	10350.5	0.02145	0.0718717	0.298449	0.765361	0.787035	low molecular weight phosphotyrosine proteinphosphatase	NA
B4U42_00160	370.866	0.0220195	0.0861192	0.255686	0.798194	0.817761	DeoR/GlpR transcriptional regulator	NA
B4U42_08155	30984.5	0.0220357	0.0702668	0.313601	0.753824	0.776614	cytochrome d ubiquinol oxidase subunit II	cydB
B4U42_10420	606.803	0.0231434	0.0744883	0.310698	0.75603	0.778525	hypothetical protein	NA
B4U42_06805	3392.26	0.0240252	0.0714066	0.336457	0.736527	0.7595	PIN domain nuclease	NA
B4U42_08425	730.338	0.0251682	0.0949309	0.265122	0.790916	0.811055	hypothetical protein	NA
B4U42_11080	906.69	0.0263954	0.0644243	0.409712	0.682017	0.707242	hypothetical protein	NA
B4U42_03555	45345.6	0.0283447	0.0754735	0.375558	0.707246	0.731349	protein translocase subunit SecD	secD
B4U42_11230	58.78	0.028482	0.175274	0.1625	0.870912	0.883274	N-acetylmuramoyl-L-alanine amidase	NA
B4U42_03030	18807.3	0.0300413	0.0425863	0.705422	0.480548	0.511245	bifunctional methylenetetrahydrofolatedehydrogenase/methenyltetrahydrofolate cyclohydrolase	NA
B4U42_11200	96.8899	0.0301208	0.132713	0.226961	0.820454	0.835543	hypothetical protein	NA
B4U42_03170	3.10334	0.0314717	0.664864	0.0473355	0.962246	0.96661	IS110 family transposase	NA
B4U42_01865	25725.7	0.0327595	0.0449599	0.728637	0.466224	0.49768	pyridoxal phosphate-dependent aminotransferase	NA
B4U42_11635	15962.4	0.0333475	0.0571281	0.583732	0.559401	0.58585	tyrosine--tRNA ligase	NA
B4U42_01635	3170.48	0.0336369	0.0466885	0.720453	0.471246	0.502799	signal peptidase II	NA
B4U42_01705	14473.1	0.0345483	0.0913827	0.378061	0.705385	0.729766	2,3,4,5-tetrahydropyridine-2,6-dicarboxylateN-succinyltransferase	dapD
B4U42_08195	3567.47	0.0358131	0.0914645	0.391553	0.695389	0.720096	Fe-S assembly protein IscX	iscX
B4U42_07155	12076.4	0.0359867	0.0508731	0.707382	0.479329	0.510194	GNAT family N-acetyltransferase	NA
B4U42_07410	5011.95	0.0365189	0.0463694	0.787564	0.430952	0.464279	sigma-E factor regulatory protein RseB	NA
B4U42_11945	7055.26	0.0365666	0.0511093	0.715459	0.474326	0.505354	rhodanese-like domain-containing protein	NA
B4U42_01785	7231.24	0.0371012	0.0582559	0.636866	0.524212	0.553182	3-deoxy-7-phosphoheptulonate synthase	NA
B4U42_10175	2173.88	0.0382701	0.0615872	0.621396	0.534339	0.561995	hypothetical protein	NA
B4U42_08225	6231.1	0.0386267	0.0608329	0.634963	0.525452	0.553437	iron-sulfur cluster assembly protein IscA	NA
B4U42_00955	7380.28	0.0419696	0.0476178	0.881384	0.37811	0.410546	paraquat-inducible membrane protein A	NA
B4U42_03500	17266.2	0.0431736	0.0620675	0.695592	0.486685	0.517526	PTS glucose transporter subunit IIA	NA
B4U42_10050	596.074	0.0431827	0.0911346	0.473834	0.635618	0.662539	pirin family protein	NA
B4U42_01685	2546.36	0.0437838	0.0781955	0.559928	0.575528	0.601886	aspartate aminotransferase family protein	NA
B4U42_02860	4694.42	0.0447647	0.0682638	0.65576	0.511979	0.541563	D-alanyl-D-alaninecarboxypeptidase/D-alanyl-D-alanine-endopeptidase	dacB
B4U42_02565	638.056	0.0450253	0.0655735	0.686639	0.49231	0.523257	tetraacyldisaccharide 4'-kinase	NA
B4U42_06415	1626.41	0.0454974	0.0641509	0.709225	0.478185	0.509221	hypothetical protein	NA
B4U42_07635	35032.8	0.0462107	0.0682835	0.676747	0.498566	0.528385	replicative DNA helicase	NA
B4U42_10715	12838	0.0482335	0.0523899	0.920664	0.357226	0.389589	peptide chain release factor 3	prfC
B4U42_07195	8541.1	0.0487592	0.0536217	0.909318	0.363182	0.39585	toxin	NA
B4U42_02700	49048.3	0.0493641	0.078289	0.630537	0.528343	0.556217	NADH:ubiquinone reductase (Na(+)-transporting)subunit B	NA
B4U42_04975	583.409	0.0498658	0.0908941	0.548614	0.58327	0.609407	phage head protein	NA
B4U42_07600	1154.39	0.0505512	0.0631155	0.800932	0.423171	0.456563	cell division protein ZipA	NA
B4U42_04170	6916.77	0.0510506	0.058751	0.868932	0.384884	0.417492	hypothetical protein	NA
B4U42_07215	3385.42	0.0511569	0.0473026	1.08148	0.279483	0.308141	multifunctional CCA tRNA nucleotidyltransferase/2'3'-cyclicphosphodiesterase/2'nucleotidase/phosphatase	NA
B4U42_00240	393.46	0.0511751	0.0849004	0.602766	0.546664	0.573596	ABC transporter permease	NA
B4U42_08055	12654.1	0.0536358	0.055549	0.965559	0.334265	0.365989	glmZ(sRNA)-inactivating NTPase	NA
B4U42_07440	7067.74	0.0563624	0.0760254	0.741363	0.458474	0.490352	hypothetical protein	NA
B4U42_03025	30568.1	0.0569354	0.0514255	1.10714	0.268232	0.296622	lytic transglycosylase F	NA
B4U42_08340	34746.8	0.0569887	0.0612933	0.92977	0.35249	0.384803	MexH family multidrug efflux RND transporterperiplasmic adaptor subunit	NA
B4U42_08990	22651.8	0.0588761	0.0543178	1.08392	0.278401	0.307254	rod shape-determining protein	NA
B4U42_06890	16185.7	0.0594483	0.0586363	1.01385	0.310656	0.340982	tRNA guanosine(34) transglycosylase Tgt	NA
B4U42_11640	7004.02	0.0611626	0.0771323	0.792957	0.427803	0.461336	ATP-dependent helicase	NA
B4U42_04010	13799.7	0.0619389	0.0811704	0.763073	0.44542	0.477544	spermidine/putrescine ABC transporter permeasePotC	NA
B4U42_01225	1923.74	0.0621329	0.0542193	1.14596	0.251814	0.279863	DNA-binding transcriptional regulator FabR	NA
B4U42_06750	14919.8	0.0648916	0.0987267	0.657285	0.510998	0.541042	asparagine--tRNA ligase	NA
B4U42_06400	2.53456	0.0670508	0.689559	0.0972373	0.922538	0.93052	hypothetical protein	NA
B4U42_05130	203.055	0.0679038	0.111499	0.60901	0.542518	0.570056	hypothetical protein	NA
B4U42_11700	94.9687	0.0707432	0.153341	0.461347	0.64455	0.671217	hypothetical protein	NA
B4U42_08420	24465.2	0.0713096	0.0540385	1.31961	0.186966	0.210325	glycerol-3-phosphate 1-O-acyltransferase	NA
B4U42_08060	7154.22	0.0716071	0.0595812	1.20184	0.229425	0.255622	PTS sugar transporter subunit IIA	NA
B4U42_06085	5782.84	0.072006	0.0678324	1.06153	0.28845	0.317553	DNA topoisomerase III	NA
B4U42_02710	13222.7	0.0724914	0.0665821	1.08875	0.276263	0.305046	NADH:ubiquinone reductase (Na(+)-transporting)subunit D	NA
B4U42_02735	4027.03	0.0750065	0.0593799	1.26316	0.20653	0.231628	thiamine/thiamine pyrophosphate ABC transporterpermease ThiP	NA
B4U42_00235	495.115	0.0750282	0.0753574	0.995632	0.319429	0.350092	gfo/Idh/MocA family oxidoreductase	NA
B4U42_04565	4728.06	0.0756678	0.0505529	1.4968	0.134445	0.154699	endopeptidase	NA
B4U42_11525	4202.08	0.0769153	0.126631	0.607398	0.543587	0.570908	electron transport complex subunit RsxC	NA
B4U42_03310	3201.02	0.079688	0.0478309	1.66604	0.0957063	0.111515	hypothetical protein	NA
B4U42_03480	26309.2	0.0802699	0.0740888	1.08343	0.278618	0.30734	threonine--tRNA ligase	NA
B4U42_10545	2204.68	0.0811229	0.0661181	1.22694	0.219846	0.245814	shikimate 5-dehydrogenase	NA
B4U42_05075	9.33655	0.0814164	0.376917	0.216006	0.828983	0.842679	hypothetical protein	NA
B4U42_10460	4313.15	0.0821152	0.0745436	1.10157	0.270647	0.298995	methionyl-tRNA formyltransferase	NA
B4U42_08160	42811.7	0.0841185	0.0735971	1.14296	0.253055	0.280961	cytochrome d terminal oxidase subunit 1	NA
B4U42_00820	11356.9	0.0850175	0.0632637	1.34386	0.178994	0.201962	mannose-6-phosphate isomerase, class I	manA
B4U42_08995	31171.6	0.0854254	0.0727546	1.17416	0.240331	0.267236	NAD(P)(+) transhydrogenase (Re/Si-specific)subunit alpha	NA
B4U42_08305	22985.3	0.0856216	0.0607115	1.4103	0.15845	0.179983	Uma2 family endonuclease	NA
B4U42_02430	326.408	0.0883888	0.0771901	1.14508	0.252176	0.280126	transporter	NA
B4U42_04405	6948.61	0.0885189	0.0386062	2.29286	0.0218558	0.0270904	magnesium/cobalt efflux protein	NA
B4U42_02720	14828.5	0.0886534	0.0544338	1.62865	0.103388	0.120212	NADH:ubiquinone reductase (Na(+)-transporting)subunit F	nqrF
B4U42_08300	22809.2	0.089199	0.0535039	1.66715	0.0954845	0.111315	acylneuraminate cytidylyltransferase	NA
B4U42_11115	231.533	0.0895429	0.121293	0.738239	0.460369	0.492142	baseplate assembly protein	NA
B4U42_01045	9893.33	0.0920823	0.0538442	1.71016	0.0872359	0.102075	tRNA uridine-5-carboxymethylaminomethyl(34)synthesis GTPase MnmE	NA
B4U42_03640	3897.12	0.0923884	0.0704566	1.31128	0.189763	0.213363	glycosyltransferase	NA
B4U42_10415	1440.04	0.0928143	0.061468	1.50996	0.131053	0.151102	nucleotidyltransferase	NA
B4U42_05985	8065.67	0.0929051	0.0503101	1.84665	0.0647983	0.0769176	MarC family protein	NA
B4U42_06860	5392.16	0.0939333	0.123385	0.761302	0.446477	0.478445	metalloprotease PmbA	NA
B4U42_01880	11973.5	0.0964863	0.0748237	1.28952	0.197219	0.221521	primosomal protein N'	NA
B4U42_11735	1179.66	0.0966767	0.0703427	1.37437	0.169328	0.191651	ribose ABC transporter permease	NA
B4U42_09935	6024.45	0.0979253	0.087838	1.11484	0.264919	0.293251	ATP-dependent RNA helicase SrmB	NA
B4U42_01055	174.182	0.0980909	0.101943	0.962216	0.335941	0.367643	hypothetical protein	NA
B4U42_00935	5845.64	0.0993538	0.0716269	1.3871	0.165411	0.187467	hypothetical protein	NA
B4U42_06240	9883.31	0.0998984	0.04038	2.47396	0.0133625	0.0169035	hypothetical protein	NA
B4U42_06920	12751.8	0.100258	0.0684399	1.46491	0.142945	0.163714	3-deoxy-7-phosphoheptulonate synthase	NA
B4U42_02715	10706.3	0.10303	0.0498319	2.06756	0.0386816	0.0468196	NADH:ubiquinone reductase (Na(+)-transporting)subunit E	nqrE
B4U42_02880	1752.02	0.105053	0.0705084	1.48993	0.136242	0.156523	EamA family transporter	NA
B4U42_08500	9800.6	0.112443	0.138841	0.809868	0.418016	0.451221	succinate dehydrogenase/fumarate reductaseiron-sulfur subunit	NA
B4U42_06285	61.0928	0.112593	0.14694	0.766256	0.443524	0.475741	hypothetical protein	NA
B4U42_00555	1821.43	0.113167	0.0729143	1.55206	0.120648	0.139185	hypothetical protein	NA
B4U42_11690	138.293	0.11423	0.117101	0.975476	0.329324	0.360758	LysR family transcriptional regulator	NA
B4U42_09750	5686.15	0.11437	0.0764423	1.49617	0.13461	0.154809	diaminopimelate epimerase	NA
B4U42_09075	4638.76	0.114751	0.0932726	1.23028	0.218593	0.244537	DUF805 domain-containing protein	NA
B4U42_04865	1105.44	0.114841	0.0731749	1.5694	0.116554	0.134673	transcriptional regulator	NA
B4U42_02085	17716.8	0.115365	0.0499606	2.30912	0.020937	0.0259661	UDP-N-acetylmuramate:L-alanyl-gamma-D-glutamyl-meso-diaminopimelate ligase	mpl
B4U42_06430	3996	0.115394	0.0822197	1.40348	0.160474	0.182095	Killer protein	NA
B4U42_02695	58585.7	0.116382	0.0804172	1.44722	0.147834	0.168616	NADH:ubiquinone reductase (Na(+)-transporting)subunit A	NA
B4U42_10885	31.7872	0.118202	0.226383	0.522133	0.601578	0.628066	fimbrial protein	NA
B4U42_11940	9202.94	0.118494	0.051293	2.31013	0.0208808	0.0259109	protein-export protein SecB	NA
B4U42_04310	12320.6	0.120065	0.0486714	2.46686	0.0136305	0.0172228	SIS domain-containing protein	NA
B4U42_10030	15429.9	0.122504	0.0491819	2.49083	0.0127444	0.0161678	twin-arginine translocase subunit TatB	tatB
B4U42_07875	13986.4	0.123664	0.0420965	2.93763	0.00330737	0.00437885	cell division protein FtsA	NA
B4U42_10630	3439.28	0.124479	0.0789861	1.57596	0.115035	0.132987	DUF413 family protein	NA
B4U42_08790	806.204	0.124638	0.120018	1.03849	0.29904	0.328722	phosphonate ABC transporter permease	NA
B4U42_07855	14.6258	0.124755	0.337193	0.369981	0.711396	0.734955	hypothetical protein	NA
B4U42_07350	1699.72	0.125958	0.0542321	2.32258	0.0202017	0.0251528	hypothetical protein	NA
B4U42_04055	4409.46	0.128924	0.163524	0.78841	0.430457	0.463972	peptide chain release factor 1	prfA
B4U42_10860	1956.68	0.130229	0.046635	2.79251	0.0052301	0.00684269	hypothetical protein	NA
B4U42_02460	7199.99	0.130363	0.0382919	3.40445	0.000662974	0.000916087	hypothetical protein	NA
B4U42_08200	5293.21	0.131081	0.0762251	1.71965	0.0854954	0.100091	ferredoxin, 2Fe-2S type, ISC system	fdx
B4U42_06310	704.466	0.131799	0.146197	0.901517	0.367314	0.399803	hypothetical protein	NA
B4U42_02515	1797.66	0.131856	0.0550671	2.39446	0.016645	0.0208533	recombination protein RecR	NA
B4U42_03930	5620.02	0.133423	0.0689557	1.9349	0.0530021	0.06322	23S rRNA (adenine(2030)-N(6))-methyltransferaseRlmJ	NA
B4U42_00265	86.992	0.13347	0.144649	0.922715	0.356156	0.388613	hypothetical protein	NA
B4U42_10105	3248.45	0.134419	0.0543132	2.47489	0.0133278	0.0168691	hypothetical protein	NA
B4U42_08435	869.268	0.134474	0.0892439	1.50681	0.13186	0.151882	DUF2063 domain-containing protein	NA
B4U42_00340	2107.85	0.135273	0.101702	1.3301	0.183486	0.206515	glycyl-tRNA synthetase subunit alpha	NA
B4U42_05485	15307.8	0.135661	0.0615982	2.20235	0.0276405	0.033919	hypothetical protein	NA
B4U42_04245	43237.3	0.136945	0.0922759	1.48408	0.137788	0.158053	glycerate dehydrogenase	NA
B4U42_08255	53942.1	0.138461	0.0609784	2.27066	0.0231676	0.0286523	sugar transporter	NA
B4U42_07345	3837.36	0.138853	0.0512154	2.71117	0.00670469	0.00868472	copper homeostasis protein	NA
B4U42_08555	45335.6	0.138938	0.0648145	2.14362	0.0320632	0.0391295	type I glyceraldehyde-3-phosphate dehydrogenase	gap
B4U42_06775	840.961	0.139035	0.401237	0.346516	0.728955	0.752043	hypothetical protein	NA
B4U42_03880	4.30772	0.140762	0.595592	0.23634	0.813169	0.829296	IS110 family transposase	NA
B4U42_08755	10928.2	0.140834	0.0722899	1.94819	0.0513921	0.0615317	flavodoxin	NA
B4U42_06530	12393.1	0.142467	0.0672076	2.1198	0.0340232	0.0414073	hypothetical protein	NA
B4U42_01230	977.515	0.143451	0.0642084	2.23414	0.0254739	0.0313471	protein disulfide oxidoreductase	NA
B4U42_05160	1.56692	0.145365	0.922577	0.157564	0.874801	0.886001	hypothetical protein	NA
B4U42_03935	723.249	0.14615	0.0746923	1.95669	0.0503842	0.0604555	N-acetylmuramoyl-L-alanine amidase	NA
B4U42_02980	7915.18	0.146174	0.0457197	3.19717	0.00138783	0.00187785	sodium:proton antiporter	NA
B4U42_04285	539.219	0.149142	0.0783356	1.90389	0.056925	0.0677897	DUF72 domain-containing protein	NA
B4U42_02245	2680.2	0.151141	0.0642809	2.35126	0.01871	0.0233348	type I pantothenate kinase	NA
B4U42_00960	4037.33	0.151212	0.0828871	1.82432	0.0681041	0.0805826	ribonuclease HII	NA
B4U42_03545	5756.7	0.151313	0.0472981	3.19913	0.00137845	0.00186743	lipid-A-disaccharide synthase	NA
B4U42_05275	43.8758	0.152166	0.183955	0.827187	0.408131	0.441196	hypothetical protein	NA
B4U42_07135	131440	0.152983	0.0609853	2.50852	0.0121237	0.0154245	30S ribosomal protein S2	rpsB
B4U42_11440	6034.21	0.153455	0.0787878	1.9477	0.0514507	0.0615685	DNA polymerase III subunit chi	NA
B4U42_08065	15517.7	0.156332	0.0422805	3.69751	0.000217728	0.000307568	ABC transporter ATP-binding protein	lptB
B4U42_01905	564.446	0.156392	0.0817136	1.9139	0.0556327	0.0662864	hypothetical protein	NA
B4U42_09230	4997.72	0.157737	0.0756801	2.08426	0.0371367	0.045048	ribonuclease T	rnt
B4U42_00740	513.838	0.15792	0.0986634	1.6006	0.109467	0.126814	hypothetical protein	NA
B4U42_09135	1150.26	0.158737	0.0767949	2.06703	0.0387316	0.0468544	DNA-binding response regulator	NA
B4U42_01860	2321.23	0.159153	0.0704862	2.25794	0.0239497	0.0295865	isochorismate synthase	NA
B4U42_05000	70.817	0.159278	0.159865	0.996323	0.319093	0.349897	hypothetical protein	NA
B4U42_00995	911.595	0.160166	0.0767708	2.08629	0.0369526	0.0448493	efflux RND transporter periplasmic adaptorsubunit	NA
B4U42_05720	15723.7	0.160276	0.0689859	2.32331	0.0201625	0.0251181	Nif3-like dinuclear metal center hexamericprotein	NA
B4U42_03305	11167.7	0.160781	0.0546581	2.94158	0.00326545	0.00432593	antitoxin/toxin system zeta toxin, signalrecognition particle GTPase	NA
B4U42_00320	14322.9	0.161075	0.0627612	2.56648	0.0102737	0.0131236	glycine--tRNA ligase subunit alpha	glyQ
B4U42_01130	1870.86	0.162049	0.0792976	2.04356	0.0409973	0.0494602	Rossman fold protein, TIGR00730 family	NA
B4U42_10695	392.185	0.163489	0.0824667	1.98248	0.0474252	0.0569978	DDE transposase	NA
B4U42_06715	7994.69	0.164556	0.0583638	2.8195	0.00480993	0.00631534	D-glycero-beta-D-manno-heptose 1,7-bisphosphate7-phosphatase	NA
B4U42_04125	35.0544	0.165555	0.230775	0.717388	0.473135	0.504328	transcriptional regulator	NA
B4U42_09965	1753.06	0.168784	0.0877668	1.92309	0.0544687	0.0649344	16S rRNA methyltransferase	NA
B4U42_04715	12024.8	0.171819	0.0522966	3.28547	0.00101813	0.00139121	selenide, water dikinase SelD	NA
B4U42_01660	8081.89	0.172119	0.0396482	4.34115	1.42e-05	2.14e-05	UDP-N-acetylenolpyruvoylglucosamine reductase	NA
B4U42_01930	1541.96	0.172354	0.14566	1.18326	0.236706	0.263469	anaerobic ribonucleoside-triphosphate reductase	nrdD
B4U42_11450	5713.42	0.172469	0.0513844	3.35645	0.000789496	0.0010882	galactokinase	NA
B4U42_08180	5005.54	0.173769	0.0426179	4.07738	4.55e-05	6.66e-05	S-ribosylhomocysteine lyase	NA
B4U42_07465	1728.24	0.173859	0.0848485	2.04905	0.0404571	0.0488617	hypothetical protein	NA
B4U42_11515	1928.91	0.177511	0.0637248	2.78559	0.00534305	0.0069781	electron transport complex subunit A	NA
B4U42_04570	7106.57	0.178085	0.0749715	2.37536	0.0175317	0.0219269	integration host factor subunit alpha	NA
B4U42_09865	27627.3	0.178575	0.074021	2.4125	0.0158437	0.0198719	50S ribosomal protein L28	NA
B4U42_09365	5777.64	0.179267	0.0539176	3.32484	0.000884683	0.00121486	type IV pilus biogenesis/stability protein PilW	NA
B4U42_08785	611.785	0.182243	0.124753	1.46083	0.144061	0.164822	ABC transporter permease	NA
B4U42_01380	7188.75	0.183303	0.0556371	3.29462	0.000985563	0.00134754	signal recognition particle-docking proteinFtsY	NA
B4U42_12035	261.742	0.184162	0.0996567	1.84797	0.0646073	0.076732	amidophosphoribosyltransferase	NA
B4U42_11180	686.026	0.184799	0.0664248	2.78207	0.00540132	0.00704589	hypothetical protein	NA
B4U42_09165	792.699	0.185689	0.133395	1.39202	0.163915	0.185905	ligand-gated channel	NA
B4U42_08165	20319.7	0.187384	0.0593797	3.15569	0.00160119	0.00215732	hypothetical protein	NA
B4U42_04475	628.2	0.188111	0.0772814	2.4341	0.0149287	0.0187775	RnfH family protein	NA
B4U42_08930	1204.91	0.189196	0.0953999	1.98319	0.0473458	0.0569332	hypothetical protein	NA
B4U42_01210	1172.59	0.191806	0.0837129	2.29124	0.0219494	0.027176	solute:sodium symporter family transporter	NA
B4U42_04820	6071.88	0.193993	0.0515894	3.76032	0.000169694	0.000240789	preprotein translocase	NA
B4U42_01405	6292.73	0.197083	0.0659148	2.98996	0.00279014	0.00370958	glutathione S-transferase	NA
B4U42_01520	1359.47	0.197693	0.0845547	2.33805	0.0193846	0.0241626	inorganic pyrophosphatase	NA
B4U42_05245	8.38709	0.197856	0.427234	0.46311	0.643286	0.670215	hypothetical protein	NA
B4U42_04955	25.8657	0.197883	0.232359	0.851624	0.394423	0.427002	hypothetical protein	NA
B4U42_05365	34.4148	0.198518	0.222654	0.891598	0.372608	0.405367	lytic transglycosylase	NA
B4U42_00855	1527.03	0.199391	0.091156	2.18736	0.0287166	0.0352004	2-octaprenyl-3-methyl-6-methoxy-1,4-benzoquinolhydroxylase	ubiF
B4U42_11685	158.567	0.199721	0.112052	1.78239	0.074686	0.0879009	hypothetical protein	NA
B4U42_07160	24007.3	0.199739	0.0364026	5.48694	4.09e-08	6.84e-08	pyridoxal phosphatase	NA
B4U42_10320	1637.77	0.200946	0.0637341	3.15287	0.00161671	0.00217691	4-hydroxybenzoate synthetase	NA
B4U42_04765	2246.82	0.20098	0.0494769	4.06209	4.86e-05	7.1e-05	amino acid transporter	NA
B4U42_08020	569.787	0.202718	0.13756	1.47367	0.140571	0.161079	ABC transporter	NA
B4U42_11045	1274.69	0.203331	0.071608	2.8395	0.00451843	0.00593965	site-specific DNA-methyltransferase	NA
B4U42_03045	339.229	0.205604	0.0785721	2.61676	0.00887696	0.0113919	integrase	NA
B4U42_09485	9761.95	0.205605	0.111543	1.84328	0.065288	0.0773745	hypothetical protein	NA
B4U42_10440	197.325	0.209007	0.0982816	2.12661	0.0334526	0.0407577	restriction endonuclease	NA
B4U42_05165	81.0424	0.209109	0.130015	1.60834	0.107761	0.125034	acyltransferase	NA
B4U42_12010	6757.42	0.209114	0.0532292	3.92857	8.55e-05	0.000123552	DNA helicase RecG	NA
B4U42_09660	34.081	0.209818	0.197751	1.06102	0.288679	0.317648	hypothetical protein	NA
B4U42_07430	4121.54	0.211139	0.0611507	3.45277	0.000554861	0.000769098	3-deoxy-D-manno-octulosonic acid kinase	NA
B4U42_09480	10605.1	0.211351	0.0873861	2.41858	0.0155811	0.0195536	DNA cytosine methyltransferase	NA
B4U42_08115	114571	0.211393	0.055354	3.81894	0.000134028	0.000191531	peptidoglycan-associated lipoprotein	pal
B4U42_03580	5670.04	0.212563	0.0653296	3.25371	0.00113908	0.00155457	3-deoxy-manno-octulosonate cytidylyltransferase	NA
B4U42_07530	806.923	0.212581	0.158217	1.34361	0.179076	0.201962	beta-galactosidase	NA
B4U42_11975	15833.6	0.213434	0.0627013	3.40399	0.000664091	0.000917058	glutamine--fructose-6-phosphateaminotransferase	glmS
B4U42_06275	9.52144	0.218006	0.356589	0.611366	0.540957	0.568686	hypothetical protein	NA
B4U42_00315	15041.5	0.219891	0.060349	3.64366	0.000268792	0.000378496	30S ribosomal protein S12 methylthiotransferaseRimO	NA
B4U42_10210	30803.3	0.220761	0.067822	3.255	0.00113392	0.00154848	hypothetical protein	NA
B4U42_09140	6174.73	0.220817	0.0615373	3.58835	0.000332777	0.000466224	hexose phosphate transporter	NA
B4U42_01060	685.412	0.221309	0.0722199	3.06438	0.00218123	0.002914	hypothetical protein	NA
B4U42_00920	868.064	0.221428	0.0606025	3.65377	0.000258421	0.000364124	hypothetical protein	NA
B4U42_00255	945.213	0.222389	0.0792961	2.80453	0.00503893	0.00660038	methylmalonate-semialdehyde dehydrogenase (CoAacylating)	mmsA
B4U42_03990	12170.2	0.223667	0.0675608	3.3106	0.000930948	0.00127444	3-phenylpropionic acid transporter	NA
B4U42_05115	15.1921	0.224393	0.292101	0.768205	0.442365	0.474958	enoyl-CoA hydratase	NA
B4U42_01220	5461.93	0.225154	0.044136	5.10136	3.37e-07	5.43e-07	DNA-binding transcriptional regulator OxyR	NA
B4U42_05080	91.6075	0.225678	0.139923	1.61287	0.106774	0.123954	hypothetical protein	NA
B4U42_05035	639.597	0.226021	0.0773638	2.92153	0.00348319	0.00459789	phage tail protein	NA
B4U42_01205	504.111	0.227017	0.0880258	2.57899	0.00990907	0.0126651	arylsulfatase	NA
B4U42_04250	20594.3	0.227447	0.0462541	4.91733	8.77e-07	1.39e-06	adenylosuccinate lyase	NA
B4U42_11950	42395.9	0.229266	0.0432754	5.29784	1.17e-07	1.91e-07	trigger factor	NA
B4U42_10785	3810.87	0.230744	0.0415232	5.55699	2.74e-08	4.62e-08	hypothetical protein	NA
B4U42_09265	21398.8	0.231248	0.0454492	5.08807	3.62e-07	5.81e-07	protease modulator HflK	hflK
B4U42_01850	1397.36	0.233641	0.0871194	2.68185	0.00732159	0.00946168	N-acetylglucosamine kinase	NA
B4U42_00880	743.374	0.234775	0.0750193	3.12952	0.0017509	0.00235616	ATP-dependent protease	NA
B4U42_11030	483.241	0.235194	0.096048	2.44871	0.0143367	0.0180636	DDE transposase	NA
B4U42_04470	2262.18	0.235478	0.0628495	3.7467	0.000179179	0.000253598	ubiquinone-binding protein	NA
B4U42_00780	11548.9	0.236036	0.0575984	4.09797	4.17e-05	6.12e-05	DEAD/DEAH box helicase	NA
B4U42_11435	16880.4	0.236336	0.0625388	3.77904	0.000157434	0.000224111	long-chain fatty acid--CoA ligase	NA
B4U42_09175	5011.76	0.236929	0.0715246	3.31256	0.000924473	0.00126636	monothiol glutaredoxin, Grx4 family	grxD
B4U42_06640	2818.86	0.238534	0.0573528	4.15907	3.2e-05	4.74e-05	transcriptional regulator	higA
B4U42_05085	83.5104	0.239685	0.136084	1.7613	0.0781878	0.0918271	phage baseplate protein	NA
B4U42_01570	5643.75	0.240515	0.0630634	3.81385	0.000136818	0.00019514	23S rRNA pseudouridine(955/2504/2580) synthase	NA
B4U42_03560	6217.25	0.241733	0.0947035	2.55252	0.0106946	0.0136297	preprotein translocase subunit YajC	NA
B4U42_02180	1172.49	0.241824	0.0722746	3.3459	0.000820156	0.00112905	nucleoside hydrolase	rihB
B4U42_06395	2.2418	0.242016	0.794625	0.304566	0.760696	0.782602	hypothetical protein	NA
B4U42_10850	15658.8	0.24348	0.0530337	4.59104	4.41e-06	6.78e-06	threonylcarbamoyl-AMP synthase	NA
B4U42_07220	48301.7	0.245022	0.0775069	3.16129	0.00157073	0.00212016	chromosome partition protein MukB	NA
B4U42_00490	4499.42	0.245322	0.077283	3.17433	0.00150184	0.00202964	DNA helicase Rep	rep
B4U42_06555	56104.8	0.246084	0.0391675	6.28287	3.32e-10	6.07e-10	acetate kinase	NA
B4U42_06380	50.8053	0.24874	0.17153	1.45013	0.147022	0.167863	hypothetical protein	NA
B4U42_06690	2807.22	0.249501	0.0542935	4.59541	4.32e-06	6.66e-06	o-succinylbenzoate synthase	NA
B4U42_08855	5481.02	0.251276	0.066573	3.77445	0.000160364	0.000228134	protease	NA
B4U42_02850	17.7124	0.251412	0.283024	0.888306	0.374376	0.406891	hypothetical protein	NA
B4U42_08540	61789.7	0.251762	0.0655081	3.84322	0.00012143	0.000174089	DNA gyrase subunit A	NA
B4U42_02965	184014	0.25182	0.0775341	3.24786	0.00116277	0.00158397	iron ABC transporter substrate-binding protein	NA
B4U42_02705	26919.6	0.252321	0.0743509	3.39365	0.000689689	0.000951814	NADH:ubiquinone reductase (Na(+)-transporting)subunit C	NA
B4U42_03225	5076.88	0.253192	0.0649561	3.8979	9.7e-05	0.000140014	hypothetical protein	NA
B4U42_03585	2721.34	0.254407	0.075996	3.34763	0.000815058	0.00112273	elongation factor P hydroxylase	NA
B4U42_04580	1251.64	0.254831	0.083312	3.05875	0.00222261	0.0029675	IS110 family transposase	NA
B4U42_09860	12588.1	0.255393	0.0665797	3.8359	0.000125106	0.000179243	50S ribosomal protein L33	rpmG
B4U42_09415	34779.1	0.255934	0.0810488	3.15778	0.00158975	0.00214322	class II fructose-bisphosphate aldolase	NA
B4U42_02580	1938.83	0.257707	0.284443	0.906007	0.364932	0.397406	heme iron utilization protein	NA
B4U42_11535	1198.49	0.258423	0.0996619	2.59299	0.00951444	0.0121747	hypothetical protein	NA
B4U42_08860	1992.17	0.258898	0.0571348	4.53136	5.86e-06	8.98e-06	macrodomain Ter protein	NA
B4U42_10495	3375.74	0.259945	0.104556	2.48618	0.0129124	0.0163715	hypothetical protein	NA
B4U42_08505	13599	0.261497	0.0992504	2.63472	0.00842073	0.0108253	fumarate reductase flavoprotein subunit	NA
B4U42_00420	438.722	0.261533	0.0744918	3.5109	0.000446593	0.00062136	DNA processing protein DprA	dprA
B4U42_10085	19962.3	0.26333	0.0638313	4.1254	3.7e-05	5.45e-05	outer membrane autotransporter barreldomain-containing protein	NA
B4U42_07140	6864.51	0.264324	0.048157	5.48881	4.05e-08	6.77e-08	peroxide stress protein YaaA	NA
B4U42_07825	1483.69	0.264714	0.0596216	4.4399	9e-06	1.37e-05	homoserine O-acetyltransferase	NA
B4U42_06940	3953.1	0.265136	0.0954341	2.77821	0.00546587	0.0071259	bifunctional glutamine synthetaseadenylyltransferase/deadenyltransferase	NA
B4U42_09475	14681.7	0.266708	0.053426	4.9921	5.97e-07	9.52e-07	4-hydroxy-3-methylbut-2-en-1-yl diphosphatesynthase	NA
B4U42_01665	6302.93	0.269954	0.0414567	6.51171	7.43e-11	1.4e-10	YicC family protein	NA
B4U42_04960	35.3875	0.270548	0.198701	1.36158	0.17333	0.19588	lytic transglycosylase	NA
B4U42_01065	1759	0.274187	0.116179	2.36004	0.0182732	0.0228415	DUF805 domain-containing protein	NA
B4U42_05360	29.1164	0.274235	0.227327	1.20634	0.227685	0.253939	hypothetical protein	NA
B4U42_11505	36161.1	0.275084	0.0688427	3.99583	6.45e-05	9.36e-05	pyridoxal kinase	NA
B4U42_02205	1183.79	0.275549	0.0663868	4.15066	3.32e-05	4.91e-05	VOC family protein	NA
B4U42_01950	4037.81	0.276263	0.0331714	8.32835	8.2e-17	1.84e-16	porphobilinogen synthase	NA
B4U42_05170	74.0698	0.276302	0.155394	1.77807	0.0753921	0.0886377	riboflavin synthase subunit alpha	NA
B4U42_00915	15929.1	0.276902	0.0922778	3.00074	0.00269326	0.00358508	triose-phosphate isomerase	NA
B4U42_11110	189.255	0.277734	0.109007	2.54786	0.0108386	0.0138053	hypothetical protein	NA
B4U42_10540	2246.74	0.278049	0.123808	2.24581	0.024716	0.0304483	tRNA(adenosine(37)-N6)-threonylcarbamoyltransferase complextransferase subunit TsaD	tsaD
B4U42_10335	9382.57	0.278622	0.0688351	4.04767	5.17e-05	7.54e-05	3-octaprenyl-4-hydroxybenzoate decarboxylase	NA
B4U42_09720	7359.77	0.282287	0.107508	2.62572	0.00864656	0.0111027	transcription-repair coupling factor	NA
B4U42_00950	11273.2	0.285563	0.047916	5.95967	2.53e-09	4.45e-09	ribonuclease E activity regulator RraA	rraA
B4U42_06815	9714.77	0.285748	0.0417631	6.84212	7.8e-12	1.52e-11	Xaa-Pro aminopeptidase	NA
B4U42_04415	14496.1	0.287109	0.0942502	3.04624	0.00231721	0.00309195	DEAD/DEAH box helicase	NA
B4U42_01355	514.621	0.287563	0.0702257	4.09484	4.22e-05	6.2e-05	hypothetical protein	NA
B4U42_05325	99.5631	0.288079	0.128197	2.24717	0.0246294	0.0303584	antitermination protein	NA
B4U42_05975	17686.1	0.288887	0.0574636	5.02731	4.97e-07	7.94e-07	Fe-S-binding ATPase	NA
B4U42_03245	6927.9	0.288936	0.048039	6.01462	1.8e-09	3.2e-09	hypothetical protein	NA
B4U42_11890	6132.23	0.289084	0.0731352	3.95273	7.73e-05	0.000111858	transposase	NA
B4U42_03910	1462.6	0.290649	0.0761685	3.81587	0.000135704	0.000193675	heat-shock protein	NA
B4U42_06800	11771.4	0.293249	0.0502942	5.83067	5.52e-09	9.58e-09	phosphoserine transaminase	NA
B4U42_07460	1367.13	0.293399	0.0575607	5.0972	3.45e-07	5.55e-07	hypothetical protein	NA
B4U42_10045	7284.33	0.293402	0.0844853	3.47281	0.000515037	0.000715688	aminopeptidase PepB	NA
B4U42_01415	3379.24	0.294917	0.0642206	4.59225	4.38e-06	6.75e-06	DeoR/GlpR transcriptional regulator	NA
B4U42_07455	2287.34	0.297339	0.0823401	3.6111	0.000304898	0.000427707	hypothetical protein	NA
B4U42_10115	2990.05	0.299933	0.0811731	3.69498	0.000219905	0.000310446	tRNA(Ile)-lysidine synthetase	tilS
B4U42_09035	2443.45	0.301179	0.0526742	5.71777	1.08e-08	1.85e-08	hypothetical protein	NA
B4U42_00385	7941.01	0.301931	0.0502379	6.01004	1.85e-09	3.29e-09	RNA polymerase sigma factor RpoH	NA
B4U42_02060	67127.6	0.302737	0.0655216	4.62041	3.83e-06	5.92e-06	RNA polymerase sigma factor RpoD	NA
B4U42_05915	6709.44	0.303076	0.0659889	4.59283	4.37e-06	6.74e-06	UTP--glucose-1-phosphate uridylyltransferase	galU
B4U42_01465	17.0776	0.303454	0.301695	1.00583	0.314496	0.345026	IS3 family transposase	NA
B4U42_00930	3233.95	0.304387	0.0510621	5.96112	2.51e-09	4.41e-09	DedA family protein	NA
B4U42_11660	18230	0.304411	0.0772583	3.94017	8.14e-05	0.000117803	aspartate--tRNA ligase	aspS
B4U42_09920	16799.2	0.304748	0.0567372	5.37121	7.82e-08	1.29e-07	ribose-phosphate pyrophosphokinase	NA
B4U42_06280	39.6583	0.30699	0.193171	1.58921	0.112012	0.129627	protein NinG	NA
B4U42_11090	574.552	0.307742	0.0693157	4.43971	9.01e-06	1.37e-05	phage tail protein	NA
B4U42_01650	2283.64	0.310012	0.0655825	4.72705	2.28e-06	3.56e-06	DUF454 domain-containing protein	NA
B4U42_02605	1224.88	0.31003	0.0587657	5.2757	1.32e-07	2.16e-07	O-antigen assembly polymerase	NA
B4U42_08415	10246.5	0.310762	0.0409675	7.58557	3.31e-14	6.9e-14	adenine phosphoribosyltransferase	NA
B4U42_07965	29402.7	0.311698	0.0506758	6.15082	7.71e-10	1.38e-09	tRNA 2-thiouridine(34) synthase MnmA	mnmA
B4U42_07975	6711.53	0.313878	0.0619892	5.06343	4.12e-07	6.59e-07	nucleotidyltransferase	NA
B4U42_07725	3786.57	0.314645	0.072701	4.32794	1.51e-05	2.27e-05	ADP compounds hydrolase NudE	NA
B4U42_08475	10845	0.314915	0.046038	6.84033	7.9e-12	1.54e-11	cell division protein ZipA	zipA
B4U42_07865	58563.5	0.314963	0.0490678	6.41893	1.37e-10	2.56e-10	UDP-3-O-[3-hydroxymyristoyl] N-acetylglucosaminedeacetylase	NA
B4U42_06655	6.19224	0.315338	0.467039	0.675186	0.499558	0.529182	IS110 family transposase	NA
B4U42_10975	370.507	0.315376	0.0743048	4.24435	2.19e-05	3.28e-05	molybdate ABC transporter substrate-bindingprotein	NA
B4U42_05380	161.871	0.315872	0.134105	2.35541	0.0185023	0.0231018	hypothetical protein	NA
B4U42_09595	109.488	0.316525	0.166888	1.89663	0.0578764	0.0688857	hypothetical protein	NA
B4U42_06765	11347.6	0.317622	0.0434732	7.30615	2.75e-13	5.58e-13	histidinol-phosphate transaminase	NA
B4U42_07165	93732.1	0.318265	0.0393036	8.09759	5.61e-16	1.23e-15	plastocyanin	NA
B4U42_02005	2378.13	0.318331	0.073402	4.33681	1.45e-05	2.18e-05	tRNA threonylcarbamoyladenosine biosynthesisprotein RimN	NA
B4U42_11790	19892.5	0.319346	0.0706982	4.51703	6.27e-06	9.61e-06	ATP synthase subunit A	NA
B4U42_08650	3093.13	0.319385	0.0639202	4.99662	5.83e-07	9.3e-07	DNA adenine methylase	NA
B4U42_02140	10510.5	0.31979	0.059003	5.41989	5.96e-08	9.86e-08	tRNA dimethylallyltransferase	NA
B4U42_02375	34098.4	0.321446	0.0687938	4.67261	2.97e-06	4.62e-06	branched-chain amino acid transport system IIcarrier protein	brnQ
B4U42_10110	1568.98	0.321761	0.0682772	4.71257	2.45e-06	3.82e-06	D-tyrosyl-tRNA(Tyr) deacylase	dtd
B4U42_02295	3466.74	0.32477	0.0675094	4.81074	1.5e-06	2.37e-06	ribosome silencing factor RsfS	rsfS
B4U42_10875	2679.14	0.327966	0.082048	3.99724	6.41e-05	9.31e-05	succinyl-diaminopimelate desuccinylase	dapE
B4U42_01120	24.1349	0.32798	0.239	1.3723	0.16997	0.192279	IS256 family transposase	NA
B4U42_06710	9209.4	0.329546	0.0578334	5.69819	1.21e-08	2.08e-08	hypoxanthine phosphoribosyltransferase	hpt
B4U42_02355	324.567	0.331697	0.0803369	4.12883	3.65e-05	5.38e-05	transcriptional regulator	NA
B4U42_04655	7831.66	0.332711	0.0356398	9.33538	1.01e-20	2.51e-20	acetyl-CoA acetyltransferase	NA
B4U42_04585	18128.9	0.338521	0.0552633	6.12561	9.03e-10	1.62e-09	phenylalanine--tRNA ligase subunit alpha	NA
B4U42_05970	699.643	0.340689	0.102643	3.31915	0.000902909	0.00123835	hypothetical protein	NA
B4U42_09225	3194.74	0.342803	0.0740178	4.63135	3.63e-06	5.62e-06	lactoylglutathione lyase	gloA
B4U42_06435	25.4974	0.34292	0.227141	1.50972	0.131114	0.151102	cell wall hydrolase	NA
B4U42_11210	4.97336	0.344797	0.583248	0.591166	0.554409	0.581172	hypothetical protein	NA
B4U42_09040	2043.17	0.347414	0.0683824	5.08046	3.77e-07	6.04e-07	hypothetical protein	NA
B4U42_10180	6884.18	0.350046	0.0443307	7.89624	2.87e-15	6.14e-15	cell division protein FtsN	NA
B4U42_07425	4681.57	0.353082	0.0620755	5.68795	1.29e-08	2.2e-08	GTP cyclohydrolase I FolE	NA
B4U42_08070	16096.5	0.353739	0.042035	8.41534	3.92e-17	8.87e-17	lipopolysaccharide transport periplasmic proteinLptA	lptA
B4U42_02410	3224.93	0.353906	0.0476369	7.42923	1.09e-13	2.24e-13	FMN-dependent NADH-azoreductase	NA
B4U42_05030	77.285	0.354154	0.162375	2.1811	0.0291764	0.0357048	hypothetical protein	NA
B4U42_01855	1114.84	0.355268	0.0663748	5.35246	8.68e-08	1.42e-07	phosphatidylglycerophosphatase	NA
B4U42_07500	9900.32	0.357655	0.0614115	5.82391	5.75e-09	9.96e-09	recombination-associated protein RdgC	NA
B4U42_11695	135.871	0.358064	0.127709	2.80375	0.00505126	0.00661261	hypothetical protein	NA
B4U42_05125	255.759	0.358554	0.101036	3.54876	0.000387051	0.000539194	hypothetical protein	NA
B4U42_05025	127.964	0.358706	0.119807	2.99402	0.00275324	0.00366272	hypothetical protein	NA
B4U42_10845	24132.8	0.359675	0.03844	9.35681	8.22e-21	2.05e-20	23S rRNA pseudouridylate synthase B	NA
B4U42_03885	1176.25	0.361665	0.0635237	5.69339	1.25e-08	2.13e-08	transposase	NA
B4U42_09970	5235.13	0.361671	0.0836782	4.32216	1.55e-05	2.32e-05	23S rRNA(guanine(2445)-N(2))/(guanine(2069)-N(7))-methyltransferase	NA
B4U42_00470	5568.52	0.361834	0.0613849	5.89451	3.76e-09	6.57e-09	DNA replication and repair protein RecF	NA
B4U42_03590	2659.12	0.365267	0.0565068	6.46413	1.02e-10	1.91e-10	nitroreductase	NA
B4U42_03745	23202.1	0.366517	0.0414845	8.83503	1e-18	2.36e-18	hydroxymethylbilane synthase	NA
B4U42_08630	32.4138	0.366656	0.205305	1.78591	0.074114	0.0874135	competence protein ComA	NA
B4U42_05685	75541.1	0.367046	0.199117	1.84337	0.065275	0.0773745	ATP-dependent metalloprotease	hflB
B4U42_06510	1119.18	0.367075	0.059345	6.18544	6.19e-10	1.11e-09	antitoxin	NA
B4U42_02675	1294.56	0.367945	0.116261	3.16483	0.00155174	0.00209579	hypothetical protein	NA
B4U42_07950	10016	0.368759	0.0678389	5.4358	5.46e-08	9.04e-08	division/cell wall cluster transcriptionalrepressor MraZ	NA
B4U42_09460	15042.6	0.369787	0.0427882	8.64227	5.51e-18	1.27e-17	lipid ABC transporter permease/ATP-bindingprotein	NA
B4U42_10595	0.86676	0.37041	1.36615	0.271134	0.786288	0.807431	hypothetical protein	NA
B4U42_07945	11240	0.370984	0.0540352	6.8656	6.62e-12	1.29e-11	16S rRNA(cytosine(1402)-N(4))-methyltransferase	rsmH
B4U42_01970	21640.1	0.37416	0.059809	6.25592	3.95e-10	7.19e-10	glucose-6-phosphate isomerase	NA
B4U42_04305	4904.08	0.377182	0.0589602	6.39724	1.58e-10	2.93e-10	YraN family protein	NA
B4U42_10325	3763.85	0.379372	0.0441525	8.59231	8.52e-18	1.95e-17	acylneuraminate cytidylyltransferase	NA
B4U42_00965	9522.3	0.37957	0.0657653	5.77159	7.85e-09	1.35e-08	folate-binding protein YgfZ	NA
B4U42_06080	4232.93	0.383736	0.0642125	5.97603	2.29e-09	4.04e-09	penicillin-insensitive murein endopeptidase	NA
B4U42_11580	4975.43	0.385464	0.0522862	7.3722	1.68e-13	3.44e-13	lipoprotein-releasing system transmembranesubunit LolE	NA
B4U42_09170	2704.49	0.387181	0.0621222	6.23257	4.59e-10	8.32e-10	exodeoxyribonuclease V subunit alpha	recD
B4U42_04015	12373.3	0.388182	0.071295	5.44473	5.19e-08	8.62e-08	spermidine/putrescine ABC transporter permeasePotB	NA
B4U42_06325	36.4483	0.38849	0.209671	1.85285	0.0639038	0.0759371	hypothetical protein	NA
B4U42_11195	169.238	0.38885	0.125541	3.0974	0.00195225	0.00261441	hypothetical protein	NA
B4U42_10775	3542.55	0.388969	0.0504108	7.71598	1.2e-14	2.54e-14	hypothetical protein	NA
B4U42_08635	13070.7	0.389665	0.0664934	5.8602	4.62e-09	8.04e-09	penicillin-binding protein	NA
B4U42_04375	32316.6	0.389726	0.0538917	7.23165	4.77e-13	9.6e-13	GTPase Der	der
B4U42_02775	9786.99	0.389972	0.0585065	6.66544	2.64e-11	5.04e-11	translation initiation factor IF-1	NA
B4U42_11605	378.153	0.390475	0.0828087	4.71539	2.41e-06	3.77e-06	hypothetical protein	NA
B4U42_01325	1.47816	0.392285	0.943868	0.415615	0.677692	0.703085	IS110 family transposase	NA
B4U42_05590	6635.22	0.392653	0.0694979	5.64985	1.61e-08	2.72e-08	50S ribosomal protein L3 N(5)-glutaminemethyltransferase	NA
B4U42_09695	8592.93	0.399081	0.0758536	5.2612	1.43e-07	2.33e-07	2-Cys peroxiredoxin	NA
B4U42_10760	3144.1	0.400531	0.0984939	4.06656	4.77e-05	6.98e-05	DUF535 domain-containing protein	NA
B4U42_08825	1471.4	0.401336	0.0839267	4.78198	1.74e-06	2.73e-06	beta-galactosidase	NA
B4U42_10200	2467.63	0.401692	0.0913344	4.39804	1.09e-05	1.65e-05	DNA mismatch repair protein MutH	NA
B4U42_04455	3329.06	0.401897	0.0549814	7.30969	2.68e-13	5.44e-13	cell division protein FtsB	NA
B4U42_09490	9142.08	0.4021	0.0606023	6.63506	3.24e-11	6.17e-11	2-hydroxyacid dehydrogenase	NA
B4U42_10075	38103.9	0.404431	0.0643587	6.28401	3.3e-10	6.03e-10	glutathione-disulfide reductase	NA
B4U42_10870	16695.8	0.404477	0.0418934	9.65492	4.69e-22	1.23e-21	ATP-dependent Clp protease ATP-binding subunitClpX	clpX
B4U42_08750	10500.9	0.405442	0.0745697	5.43708	5.42e-08	8.99e-08	transcriptional repressor	NA
B4U42_05100	201.186	0.405449	0.102531	3.95441	7.67e-05	0.000111148	hypothetical protein	NA
B4U42_03120	1.37168	0.406919	0.965135	0.421619	0.673303	0.698859	hypothetical protein	NA
B4U42_03270	523.809	0.407532	0.0637735	6.3903	1.66e-10	3.06e-10	hypothetical protein	NA
B4U42_01920	2037.15	0.410288	0.0472204	8.68878	3.66e-18	8.51e-18	cell division protein ZapA	NA
B4U42_04770	24343	0.411136	0.05315	7.73539	1.03e-14	2.19e-14	glycogen/starch/alpha-glucan familyphosphorylase	NA
B4U42_10525	24119.7	0.414902	0.0480454	8.63563	5.84e-18	1.34e-17	50S ribosomal protein L20	NA
B4U42_07550	844.356	0.416523	0.0785336	5.30376	1.13e-07	1.86e-07	zinc ABC transporter permease	NA
B4U42_05315	49.6343	0.416589	0.168295	2.47535	0.0133105	0.0168569	DUF1364 domain-containing protein	NA
B4U42_02680	3317.15	0.418507	0.0689068	6.07351	1.25e-09	2.23e-09	histidine triad nucleotide-binding protein	NA
B4U42_06540	5898.73	0.420834	0.0570991	7.37023	1.7e-13	3.48e-13	stringent starvation protein B	NA
B4U42_09800	481.925	0.422012	0.116417	3.625	0.000288964	0.000405611	hypothetical protein	NA
B4U42_08895	2590.88	0.422863	0.0518945	8.1485	3.68e-16	8.1e-16	antimicrobial peptide ABC transporter permeaseSapC	NA
B4U42_06200	859.077	0.427616	0.10285	4.15768	3.21e-05	4.77e-05	hypothetical protein	NA
B4U42_01545	1679.37	0.430707	0.0673536	6.3947	1.61e-10	2.98e-10	addiction module protein	NA
B4U42_03600	3838.46	0.431233	0.0650632	6.62792	3.4e-11	6.47e-11	hypothetical protein	NA
B4U42_03115	18758.2	0.431234	0.0840499	5.13069	2.89e-07	4.66e-07	toxin HicA	NA
B4U42_03570	20152.1	0.43511	0.0369718	11.7687	5.66e-32	1.88e-31	argininosuccinate synthase	NA
B4U42_03995	14451.8	0.43592	0.0650491	6.70139	2.06e-11	3.95e-11	pyrroline-5-carboxylate reductase	NA
B4U42_07970	3562.8	0.436814	0.0654434	6.67469	2.48e-11	4.74e-11	hypothetical protein	NA
B4U42_02320	10694.4	0.437166	0.163747	2.66976	0.00759044	0.00978059	HslU--HslV peptidase proteolytic subunit	NA
B4U42_05265	15.7866	0.43735	0.294437	1.48538	0.137444	0.157784	transcriptional regulator	NA
B4U42_07940	3148.17	0.437659	0.0587784	7.44591	9.63e-14	1.98e-13	cell division protein FtsL	ftsL
B4U42_11520	1503.15	0.440743	0.0857323	5.14092	2.73e-07	4.43e-07	electron transport complex subunit RsxB	NA
B4U42_02600	883.57	0.442547	0.0954666	4.63561	3.56e-06	5.51e-06	lipopolysaccharideN-acetylmannosaminouronosyltransferase	NA
B4U42_05320	64.6532	0.444003	0.160278	2.77021	0.00560202	0.00729481	hypothetical protein	NA
B4U42_04450	5786.24	0.445269	0.103681	4.29461	1.75e-05	2.63e-05	phosphoenolpyruvate carboxykinase (ATP)	pckA
B4U42_09465	7865.69	0.445672	0.0475798	9.36681	7.48e-21	1.88e-20	signal peptide peptidase SppA	sppA
B4U42_00845	5653.15	0.445886	0.0499179	8.93239	4.17e-19	9.93e-19	ferrochelatase	NA
B4U42_09070	48601	0.446404	0.0539958	8.26739	1.37e-16	3.06e-16	aminopeptidase N	NA
B4U42_09375	4190.28	0.447686	0.0475121	9.42256	4.4e-21	1.12e-20	transcription elongation factor GreB	NA
B4U42_04660	16379.6	0.448992	0.0578982	7.75485	8.84e-15	1.88e-14	fatty-acid oxidation protein subunit alpha	NA
B4U42_07210	1638.18	0.449232	0.0588423	7.6345	2.27e-14	4.75e-14	NAD(P)H-dependent oxidoreductase	NA
B4U42_07535	330.925	0.451173	0.360509	1.25149	0.210757	0.236009	PTS sugar transporter subunit IIA	NA
B4U42_10330	7580.14	0.45231	0.0437877	10.3296	5.18e-25	1.44e-24	tryptophan--tRNA ligase	trpS
B4U42_06870	2027.38	0.452825	0.0522965	8.65881	4.77e-18	1.1e-17	invasion protein expression up-regulator SirB	NA
B4U42_08480	1316.21	0.45358	0.0575884	7.87625	3.37e-15	7.2e-15	sulfate transporter CysZ	NA
B4U42_11755	17827.8	0.454225	0.0701002	6.47966	9.19e-11	1.72e-10	F0F1 ATP synthase subunit epsilon	NA
B4U42_07870	56030.1	0.45689	0.0368358	12.4034	2.5e-35	9.09e-35	cell division protein FtsZ	NA
B4U42_06990	780.406	0.457975	0.0760052	6.02557	1.69e-09	2.99e-09	hypothetical protein	NA
B4U42_01975	1374.18	0.459151	0.0487033	9.42751	4.2e-21	1.07e-20	hypothetical protein	NA
B4U42_07605	13789.6	0.459914	0.0609485	7.54595	4.49e-14	9.33e-14	elongation factor P	efp
B4U42_04540	8884.37	0.460584	0.0515647	8.93216	4.18e-19	9.94e-19	FAD-binding dehydrogenase	NA
B4U42_11025	332.192	0.461944	0.0830681	5.56103	2.68e-08	4.52e-08	hypothetical protein	NA
B4U42_06220	759.712	0.463966	0.111429	4.16379	3.13e-05	4.65e-05	DUF1508 domain-containing protein	NA
B4U42_05890	4095.25	0.46734	0.067276	6.94661	3.74e-12	7.36e-12	hypothetical protein	NA
B4U42_09095	1048.78	0.467737	0.0760132	6.15337	7.59e-10	1.36e-09	sulfurtransferase TusA	NA
B4U42_04300	48160.7	0.468495	0.0486148	9.6369	5.59e-22	1.46e-21	penicillin-binding protein activator	NA
B4U42_02020	4358.27	0.470405	0.0819033	5.74342	9.28e-09	1.59e-08	recombination regulator RecX	NA
B4U42_09370	11604.1	0.470623	0.0476422	9.87828	5.17e-23	1.38e-22	KpsF/GutQ family sugar-phosphate isomerase	NA
B4U42_00250	353.601	0.471118	0.0926834	5.08309	3.71e-07	5.96e-07	ATPase	NA
B4U42_09360	14474.9	0.471242	0.0397323	11.8604	1.9e-32	6.49e-32	bifunctional tRNA(adenosine(37)-C2)-methyltransferase TrmG/ribosomal RNAlarge subunit methyltransferase RlmN	NA
B4U42_02175	1006.93	0.472507	0.0535755	8.81945	1.15e-18	2.71e-18	carbohydrate kinase	NA
B4U42_10065	435.892	0.474498	0.123726	3.83506	0.000125534	0.00017974	radical SAM protein	NA
B4U42_04280	1065.09	0.474928	0.0933655	5.08676	3.64e-07	5.85e-07	hypothetical protein	NA
B4U42_02015	1495.16	0.475779	0.0763766	6.22938	4.68e-10	8.48e-10	ASCH domain-containing protein	NA
B4U42_10880	17.1692	0.475799	0.320353	1.48523	0.137482	0.157784	peptidase	NA
B4U42_02640	10419.2	0.475802	0.0732905	6.492	8.47e-11	1.59e-10	DNA-dependent helicase II	NA
B4U42_06270	17.9608	0.475935	0.296352	1.60598	0.108279	0.125569	hypothetical protein	NA
B4U42_11770	46230.8	0.476724	0.0852682	5.59087	2.26e-08	3.82e-08	ATP synthase subunit alpha	atpA
B4U42_12015	10587.8	0.476766	0.0620005	7.68971	1.47e-14	3.11e-14	ribosomal oxygenase	NA
B4U42_10395	774.616	0.477626	0.0710644	6.72102	1.8e-11	3.45e-11	YigZ family protein	NA
B4U42_11560	1562.11	0.477858	0.0913832	5.22917	1.7e-07	2.76e-07	SAM-dependent methyltransferase	NA
B4U42_08910	1657.6	0.479573	0.0628858	7.6261	2.42e-14	5.07e-14	YcgN family cysteine cluster protein	NA
B4U42_10980	2099.34	0.481276	0.0617228	7.79738	6.32e-15	1.35e-14	molybdenum-dependent transcriptional regulator	NA
B4U42_04380	10322.1	0.483179	0.0543737	8.88625	6.32e-19	1.5e-18	glutamyl-tRNA reductase	NA
B4U42_00110	1641.65	0.483254	0.0502646	9.6142	6.96e-22	1.81e-21	dihydroneopterin aldolase	folB
B4U42_04730	6159.11	0.484297	0.0546148	8.8675	7.48e-19	1.77e-18	SsrA-binding protein	NA
B4U42_03595	39961	0.484329	0.0669756	7.23143	4.78e-13	9.61e-13	transketolase	tkt
B4U42_06515	2356.94	0.484954	0.0590008	8.21945	2.04e-16	4.53e-16	MazF/PemK family toxin	NA
B4U42_10890	125.518	0.485254	0.11784	4.11793	3.82e-05	5.62e-05	type II/IV secretion system protein	NA
B4U42_04200	4733.73	0.48606	0.0783612	6.20281	5.55e-10	1e-09	aminoacyl-tRNA hydrolase	NA
B4U42_09455	9186.07	0.486251	0.0335308	14.5016	1.18e-47	5.36e-47	nicotinamide riboside transporter pnuC	NA
B4U42_05655	1933.11	0.486882	0.0573784	8.48546	2.15e-17	4.88e-17	hypothetical protein	NA
B4U42_00200	10984.6	0.488104	0.0603083	8.09347	5.8e-16	1.27e-15	MurR/RpiR family transcriptional regulator	NA
B4U42_06820	3839.98	0.490542	0.0523018	9.37906	6.66e-21	1.68e-20	nucleoside triphosphate pyrophosphohydrolase	NA
B4U42_03345	4805.06	0.490933	0.0557506	8.80588	1.3e-18	3.05e-18	23S rRNA pseudouridine(1911/1915/1917) synthase	NA
B4U42_02315	1144.73	0.491716	0.0708335	6.94186	3.87e-12	7.61e-12	hypothetical protein	NA
B4U42_09055	4168.83	0.491922	0.0456925	10.7659	4.99e-27	1.47e-26	oligoribonuclease	NA
B4U42_03380	4276.93	0.492357	0.0402131	12.2437	1.82e-34	6.43e-34	dGTPase	NA
B4U42_10535	44370.3	0.494132	0.0407399	12.1289	7.42e-34	2.6e-33	translation initiation factor IF-3	NA
B4U42_05175	12.3463	0.494322	0.363438	1.36013	0.17379	0.1963	hypothetical protein	NA
B4U42_07980	3648.56	0.496959	0.0591042	8.40818	4.16e-17	9.42e-17	hypothetical protein	NA
B4U42_07650	183048	0.499563	0.0468899	10.654	1.67e-26	4.87e-26	hypothetical protein	NA
B4U42_05095	190.268	0.499584	0.104783	4.76779	1.86e-06	2.92e-06	hypothetical protein	NA
B4U42_03920	6741.39	0.50073	0.0614686	8.14611	3.76e-16	8.25e-16	orotate phosphoribosyltransferase	NA
B4U42_11795	11571.8	0.504681	0.0657681	7.67364	1.67e-14	3.52e-14	F0F1 ATP synthase subunit I	NA
B4U42_04670	3330.41	0.506271	0.135007	3.74996	0.000176862	0.000250479	(2E,6E)-farnesyl diphosphate synthase	NA
B4U42_02380	39950.2	0.508343	0.095562	5.31952	1.04e-07	1.7e-07	beta-ketoacyl-ACP reductase	fabG
B4U42_07150	35851.7	0.511693	0.0680963	7.51426	5.72e-14	1.18e-13	4-hydroxy-tetrahydrodipicolinate synthase	NA
B4U42_01645	4688.06	0.513081	0.0547658	9.36862	7.35e-21	1.85e-20	molybdopterin adenylyltransferase	NA
B4U42_07765	985.51	0.514139	0.1025	5.01599	5.28e-07	8.42e-07	hypothetical protein	NA
B4U42_02170	862.343	0.515132	0.0722736	7.12753	1.02e-12	2.04e-12	pseudouridine-5'-phosphate glycosidase	NA
B4U42_06345	130.182	0.517207	0.142148	3.63851	0.000274217	0.000385401	hypothetical protein	NA
B4U42_09220	2389.56	0.518196	0.0609157	8.50677	1.79e-17	4.07e-17	hypothetical protein	NA
B4U42_10480	1937.35	0.518223	0.11255	4.60438	4.14e-06	6.39e-06	sodium-dependent transporter	NA
B4U42_03645	8707.32	0.519029	0.0544243	9.53671	1.47e-21	3.79e-21	RNA-binding protein	NA
B4U42_02490	33039.9	0.520123	0.0678832	7.66203	1.83e-14	3.85e-14	transaldolase	tal
B4U42_10530	32617.4	0.520284	0.0664542	7.82921	4.91e-15	1.05e-14	50S ribosomal protein L35	NA
B4U42_03695	35325	0.522644	0.065795	7.94352	1.97e-15	4.23e-15	oligopeptide ABC transporter substrate-bindingprotein OppA	NA
B4U42_09150	68480.3	0.52294	0.0486971	10.7386	6.7e-27	1.97e-26	pyruvate kinase	pyk
B4U42_10615	1802.01	0.523694	0.0797659	6.56538	5.19e-11	9.8e-11	aspartate--ammonia ligase	NA
B4U42_02145	11906	0.524227	0.0547339	9.57775	9.92e-22	2.56e-21	RNA-binding protein Hfq	NA
B4U42_01670	5148.22	0.524841	0.0639477	8.20734	2.26e-16	5.01e-16	ribonuclease PH	NA
B4U42_11710	425.28	0.526645	0.0914289	5.76016	8.4e-09	1.44e-08	NAD(P)-dependent oxidoreductase	NA
B4U42_00480	6481.99	0.53035	0.0463274	11.4479	2.41e-30	7.61e-30	tRNA (guanosine(46)-N7)-methyltransferase TrmB	NA
B4U42_10060	432.386	0.531354	0.130699	4.06548	4.79e-05	7e-05	6-carboxytetrahydropterin synthase QueD	queD
B4U42_11785	8647.3	0.531815	0.0583137	9.1199	7.52e-20	1.82e-19	ATP synthase subunit C	NA
B4U42_02840	4064.26	0.532676	0.0555936	9.5816	9.56e-22	2.47e-21	phosphoribosylglycinamide formyltransferase	NA
B4U42_01935	88.6717	0.535371	0.173057	3.09361	0.00197736	0.00264483	anaerobic ribonucleoside-triphosphate reductaseactivating protein	nrdG
B4U42_02615	4446.35	0.535532	0.052714	10.1592	3.02e-24	8.24e-24	penicillin-binding protein 1B	mrcB
B4U42_11760	56652.4	0.536157	0.0735669	7.28801	3.15e-13	6.36e-13	ATP synthase subunit beta	atpD
B4U42_02330	37513.2	0.536163	0.104487	5.13137	2.88e-07	4.65e-07	2-succinyl-5-enolpyruvyl-6-hydroxy-3-cyclohexene-1-carboxylic-acid synthase	NA
B4U42_04215	2372.16	0.538639	0.0538212	10.0079	1.41e-23	3.79e-23	integrase	NA
B4U42_01075	2.44195	0.542767	0.743669	0.729851	0.465481	0.497127	hypothetical protein	NA
B4U42_03535	189.951	0.544282	0.100622	5.40915	6.33e-08	1.05e-07	hypothetical protein	NA
B4U42_08905	7259.42	0.546249	0.0501847	10.8848	1.36e-27	4.06e-27	excinuclease ABC subunit B	uvrB
B4U42_06630	5586.62	0.548492	0.0459443	11.9382	7.48e-33	2.58e-32	ornithine carbamoyltransferase	argF
B4U42_07820	2282.06	0.549365	0.0440384	12.4747	1.03e-35	3.76e-35	hypothetical protein	NA
B4U42_04530	3148.63	0.55004	0.0533963	10.3011	6.97e-25	1.93e-24	RidA family protein	NA
B4U42_06855	1251.43	0.550979	0.0865485	6.36613	1.94e-10	3.58e-10	transcriptional regulator	NA
B4U42_02420	2218.03	0.551118	0.0607861	9.06652	1.23e-19	2.97e-19	acetylglucosamine transferase	NA
B4U42_08795	2046.22	0.552946	0.0971366	5.69246	1.25e-08	2.14e-08	ABC transporter ATP-binding protein	NA
B4U42_11775	17377.8	0.552968	0.0688165	8.03539	9.33e-16	2.03e-15	F0F1 ATP synthase subunit delta	NA
B4U42_00975	1028.44	0.553633	0.17032	3.25055	0.00115183	0.00157003	MarR family transcriptional regulator	NA
B4U42_06995	737.471	0.553899	0.0823822	6.72353	1.77e-11	3.4e-11	DNA repair protein	NA
B4U42_04650	3355.65	0.557408	0.102619	5.4318	5.58e-08	9.23e-08	lactate utilization protein C	NA
B4U42_11765	26499.5	0.558193	0.0764509	7.30132	2.85e-13	5.77e-13	F0F1 ATP synthase subunit gamma	NA
B4U42_11715	213.549	0.558533	0.102074	5.47183	4.45e-08	7.41e-08	IS1595 family transposase	NA
B4U42_06100	8777.05	0.558763	0.0596949	9.36032	7.95e-21	1.99e-20	integrase	NA
B4U42_00485	8286.07	0.559093	0.0542632	10.3033	6.81e-25	1.89e-24	ketoacyl-ACP synthase III	NA
B4U42_07985	22799.2	0.55916	0.0685789	8.15353	3.53e-16	7.78e-16	FAD:protein FMN transferase	NA
B4U42_02010	3346.67	0.559288	0.0697048	8.02367	1.03e-15	2.23e-15	hypothetical protein	NA
B4U42_02985	27882.2	0.561223	0.0507876	11.0504	2.18e-28	6.62e-28	peptidylprolyl isomerase	NA
B4U42_02135	8728.09	0.562548	0.0493003	11.4106	3.7e-30	1.16e-29	c-type cytochrome biogenesis protein CcmI	ccmI
B4U42_09050	3428.74	0.56383	0.0558117	10.1024	5.39e-24	1.47e-23	tRNA(adenosine(37)-N6)-threonylcarbamoyltransferase complexATPase subunit type 1 TsaE	NA
B4U42_11680	15.1464	0.564323	0.311033	1.81435	0.0696238	0.0822927	hypothetical protein	NA
B4U42_03840	1223.04	0.565103	0.0951685	5.93792	2.89e-09	5.07e-09	tRNA 5-methoxyuridine(34)/uridine 5-oxyaceticacid(34) synthase CmoB	NA
B4U42_01955	2841.32	0.565839	0.0589967	9.59103	8.72e-22	2.26e-21	Crp/Fnr family transcriptional regulator	NA
B4U42_00925	4751.01	0.566148	0.0619212	9.14304	6.07e-20	1.48e-19	5'/3'-nucleotidase SurE	NA
B4U42_05630	3297.3	0.567745	0.0940334	6.03769	1.56e-09	2.78e-09	hypothetical protein	NA
B4U42_08925	9040.5	0.569523	0.0491182	11.595	4.37e-31	1.43e-30	lipid A biosynthesis lauroyl acyltransferase	NA
B4U42_08075	26321.9	0.56979	0.054191	10.5145	7.41e-26	2.12e-25	LPS export ABC transporter periplasmic proteinLptC	lptC
B4U42_02510	1201.58	0.573082	0.0751753	7.62327	2.47e-14	5.17e-14	nucleoid-associated protein, YbaB/EbfC family	NA
B4U42_05345	6747.08	0.573764	0.0831559	6.89986	5.21e-12	1.02e-11	hypothetical protein	NA
B4U42_09710	14253.5	0.573778	0.0643261	8.91983	4.67e-19	1.11e-18	threonine synthase	NA
B4U42_06535	13568.9	0.577713	0.0499694	11.5613	6.47e-31	2.1e-30	stringent starvation protein A	sspA
B4U42_04535	6575.71	0.579399	0.0467848	12.3843	3.18e-35	1.15e-34	multi-copper polyphenol oxidoreductase	NA
B4U42_11590	6421.69	0.580752	0.0626182	9.2745	1.78e-20	4.4e-20	carbonic anhydrase	NA
B4U42_03790	2911.99	0.581668	0.0582131	9.99204	1.65e-23	4.43e-23	uracil phosphoribosyltransferase	NA
B4U42_04575	54443	0.582784	0.0493451	11.8104	3.45e-32	1.16e-31	phenylalanine--tRNA ligase subunit beta	NA
B4U42_03740	8828.22	0.582847	0.0506343	11.5109	1.16e-30	3.72e-30	uroporphyrinogen-III synthase	NA
B4U42_01340	1106.78	0.586217	0.080611	7.27217	3.54e-13	7.14e-13	maltose acetyltransferase	NA
B4U42_05545	2937.74	0.587842	0.0632194	9.29845	1.43e-20	3.54e-20	RNA polymerase subunit sigma	NA
B4U42_02210	9738.12	0.588242	0.0621289	9.46809	2.85e-21	7.27e-21	arginine--tRNA ligase	NA
B4U42_07000	2042.49	0.588535	0.0861919	6.8282	8.6e-12	1.67e-11	chemotaxis protein	NA
B4U42_05120	184.301	0.589975	0.107508	5.48774	4.07e-08	6.81e-08	hypothetical protein	NA
B4U42_11470	25660.4	0.590065	0.0743144	7.94012	2.02e-15	4.34e-15	acyl carrier protein	NA
B4U42_01145	1072.18	0.59158	0.143751	4.1153	3.87e-05	5.68e-05	gluconate kinase	idnK
B4U42_05675	72.7336	0.595698	0.195736	3.04338	0.00233936	0.00311773	hypothetical protein	NA
B4U42_07700	2858.38	0.596286	0.0752164	7.92761	2.23e-15	4.79e-15	pyruvate formate lyase-activating protein	NA
B4U42_11780	13455.6	0.5968	0.062521	9.5456	1.35e-21	3.48e-21	F0F1 ATP synthase subunit B	NA
B4U42_11085	124.637	0.6	0.153104	3.91889	8.9e-05	0.000128448	enoyl-CoA hydratase	NA
B4U42_05270	11.4104	0.602371	0.342114	1.76073	0.0782839	0.0918913	hypothetical protein	NA
B4U42_07420	11020.8	0.605189	0.0587382	10.3032	6.82e-25	1.89e-24	tRNA 4-thiouridine(8) synthase ThiI	NA
B4U42_02415	4946.98	0.605673	0.0821047	7.37684	1.62e-13	3.32e-13	ADP-heptose--LPS heptosyltransferase	waaF
B4U42_02125	5301.21	0.607014	0.0491481	12.3507	4.83e-35	1.74e-34	thiol:disulfide interchange protein	NA
B4U42_09655	16.5166	0.607497	0.285347	2.12898	0.0332562	0.0405557	hypothetical protein	NA
B4U42_09715	1304.65	0.608029	0.0872165	6.97148	3.14e-12	6.18e-12	MFS transporter	NA
B4U42_01535	820.228	0.609263	0.0664415	9.16992	4.73e-20	1.15e-19	site-specific DNA-methyltransferase	NA
B4U42_06635	1184.61	0.610214	0.0803159	7.59767	3.02e-14	6.29e-14	Killer protein	NA
B4U42_09250	414.434	0.611412	0.0751796	8.13268	4.2e-16	9.21e-16	hypothetical protein	NA
B4U42_01960	3935.81	0.613519	0.0617064	9.94256	2.72e-23	7.27e-23	anaerobic sulfatase maturase	NA
B4U42_08660	5078.42	0.615094	0.0715715	8.59412	8.39e-18	1.93e-17	adenylate kinase	NA
B4U42_06665	26816	0.6174	0.0579033	10.6626	1.52e-26	4.45e-26	single-stranded DNA-binding protein	NA
B4U42_02130	3670.46	0.61774	0.0497259	12.4229	1.96e-35	7.15e-35	cytochrome c-type biogenesis protein CcmH	NA
B4U42_07770	313.483	0.619601	0.115063	5.3849	7.25e-08	1.19e-07	acetolactate synthase 2 small subunit	NA
B4U42_06410	2450.94	0.620994	0.082207	7.55403	4.22e-14	8.78e-14	hypothetical protein	NA
B4U42_07360	27719.9	0.6221	0.0999194	6.22602	4.78e-10	8.66e-10	preprotein translocase subunit SecA	NA
B4U42_06420	161.118	0.622151	0.133885	4.6469	3.37e-06	5.23e-06	phage minor tail protein L	NA
B4U42_01000	2058.62	0.623513	0.0529074	11.785	4.67e-32	1.56e-31	cell filamentation protein Fic	NA
B4U42_07415	9712.02	0.623788	0.0519563	12.006	3.3e-33	1.15e-32	bifunctional N-acetylglucosamine-1-phosphateuridyltransferase/glucosamine-1-phosphateacetyltransferase	glmU
B4U42_09060	4785.57	0.623994	0.0635324	9.82166	9.08e-23	2.41e-22	3-deoxy-D-manno-octulosonate 8-phosphatephosphatase	NA
B4U42_06440	192.62	0.626051	0.0952047	6.57584	4.84e-11	9.14e-11	hypothetical protein	NA
B4U42_05090	48.7058	0.627633	0.177708	3.53183	0.0004127	0.000574563	hypothetical protein	NA
B4U42_07115	24560.9	0.628612	0.0641009	9.8066	1.05e-22	2.79e-22	sulfate ABC transporter substrate-bindingprotein	NA
B4U42_04370	35017.6	0.63121	0.0542256	11.6405	2.57e-31	8.42e-31	bifunctional heptose 7-phosphate kinase/heptose1-phosphate adenyltransferase	NA
B4U42_02835	3607.92	0.632006	0.0575774	10.9766	4.95e-28	1.49e-27	hypothetical protein	NA
B4U42_10865	9442.67	0.632559	0.0508749	12.4336	1.72e-35	6.27e-35	ATP-dependent Clp protease proteolytic subunit	clpP
B4U42_07525	1787.89	0.634456	0.294173	2.15674	0.0310257	0.0379051	PTS fructose transporter subunit IID	NA
B4U42_05395	22644.3	0.63711	0.0679976	9.36959	7.28e-21	1.83e-20	hypothetical protein	NA
B4U42_06065	297.77	0.638864	0.0931754	6.85657	7.05e-12	1.37e-11	hypothetical protein	NA
B4U42_01255	5077.87	0.640167	0.0601619	10.6407	1.93e-26	5.58e-26	IclR family transcriptional regulator	NA
B4U42_04630	1894.91	0.640615	0.0779015	8.22339	1.98e-16	4.4e-16	dihydrofolate reductase	NA
B4U42_04640	4009.11	0.641849	0.110854	5.79005	7.04e-09	1.22e-08	hypothetical protein	NA
B4U42_05635	4007.8	0.643768	0.0607793	10.5919	3.25e-26	9.36e-26	transcriptional regulator	NA
B4U42_07645	5101.59	0.643896	0.0974286	6.6089	3.87e-11	7.34e-11	transcriptional regulator FNR	NA
B4U42_08890	2343.17	0.644008	0.058443	11.0194	3.08e-28	9.3e-28	ABC transporter ATP-binding protein	NA
B4U42_06605	2452.98	0.648294	0.0707512	9.16301	5.05e-20	1.23e-19	alpha/beta hydrolase	NA
B4U42_09425	914.136	0.648423	0.0710321	9.12858	6.94e-20	1.68e-19	transporter	NA
B4U42_01360	685.269	0.651092	0.0693022	9.39496	5.72e-21	1.45e-20	MarR family transcriptional regulator	NA
B4U42_04645	9793.19	0.651319	0.11036	5.90177	3.6e-09	6.29e-09	iron-sulfur cluster-binding protein	NA
B4U42_08915	468.659	0.652359	0.0966733	6.74807	1.5e-11	2.88e-11	deoxyribonucleotide triphosphatepyrophosphatase	NA
B4U42_06945	645.908	0.654223	0.0988229	6.62015	3.59e-11	6.82e-11	hypothetical protein	NA
B4U42_01070	952.108	0.654473	0.0648015	10.0996	5.54e-24	1.51e-23	type II 3-dehydroquinate dehydratase	aroQ
B4U42_04480	39054.4	0.655326	0.0477156	13.734	6.35e-43	2.67e-42	pseudouridine synthase	NA
B4U42_06865	4489.06	0.655491	0.071394	9.18132	4.26e-20	1.04e-19	hypothetical protein	NA
B4U42_10205	5238.69	0.657897	0.127159	5.1738	2.29e-07	3.72e-07	hypothetical protein	NA
B4U42_10055	1454.75	0.658382	0.102696	6.411	1.45e-10	2.69e-10	7-cyano-7-deazaguanine synthase QueC	queC
B4U42_05540	1049.89	0.659662	0.0971879	6.78749	1.14e-11	2.21e-11	dsDNA-mimic protein	NA
B4U42_01795	12244.2	0.660594	0.103443	6.38608	1.7e-10	3.14e-10	homoserine kinase	NA
B4U42_11875	498.37	0.661405	0.0837091	7.90123	2.76e-15	5.9e-15	DNA transformation protein	NA
B4U42_07435	1392.11	0.666183	0.0701781	9.49276	2.25e-21	5.77e-21	hypothetical protein	NA
B4U42_02585	2146.06	0.66641	0.187675	3.55088	0.000383943	0.000535201	heme utilization protein HutZ	hutZ
B4U42_09145	3139.3	0.667751	0.0440781	15.1493	7.66e-52	3.92e-51	phosphohistidine phosphatase SixA	sixA
B4U42_03770	109258	0.668102	0.123799	5.39665	6.79e-08	1.12e-07	endopeptidase La	NA
B4U42_02395	9390.17	0.668107	0.0630121	10.6028	2.89e-26	8.34e-26	octaprenyl diphosphate synthase	NA
B4U42_05110	357.663	0.668397	0.0841954	7.93864	2.04e-15	4.39e-15	phage tail protein	NA
B4U42_09975	1355.16	0.668577	0.098059	6.81811	9.22e-12	1.78e-11	tRNA(uridine(34)/cytosine(34)/5-carboxymethylaminomethyluridine(34)-2'-O)-methyltransferase TrmL	trmL
B4U42_09470	13505.4	0.669118	0.0439086	15.2389	1.95e-52	1.01e-51	helix-turn-helix domain-containing protein	NA
B4U42_10015	8949.36	0.669425	0.0654325	10.2308	1.44e-24	3.97e-24	ribosomal RNA small subunit methyltransferase J	NA
B4U42_09180	17847	0.670325	0.0408284	16.4181	1.42e-60	8.32e-60	NADP-dependent malic enzyme	NA
B4U42_04665	10933.2	0.67302	0.0475053	14.1673	1.46e-45	6.34e-45	DUF945 domain-containing protein	NA
B4U42_04750	4362.39	0.673284	0.159656	4.21708	2.47e-05	3.69e-05	succinate--CoA ligase subunit beta	NA
B4U42_06595	9304.89	0.676154	0.0360296	18.7666	1.42e-78	1.11e-77	2-succinylbenzoate-CoA ligase	NA
B4U42_05870	2031.96	0.67765	0.0689217	9.83217	8.18e-23	2.17e-22	hypothetical protein	NA
B4U42_04745	2723.86	0.680965	0.169585	4.01548	5.93e-05	8.63e-05	succinate--CoA ligase subunit alpha	NA
B4U42_00105	4660.25	0.681531	0.0457167	14.9077	2.94e-50	1.42e-49	cytidine deaminase	NA
B4U42_04675	935.659	0.683109	0.0909852	7.50792	6.01e-14	1.24e-13	exodeoxyribonuclease 7 small subunit	NA
B4U42_08680	1072.24	0.684016	0.137921	4.95946	7.07e-07	1.12e-06	5,10-methylenetetrahydrofolate reductase	metF
B4U42_07990	3254.16	0.685204	0.063136	10.8528	1.93e-27	5.74e-27	fatty acid metabolism transcriptional regulatorFadR	NA
B4U42_05745	3523.99	0.686183	0.061305	11.1929	4.42e-29	1.36e-28	peptidylprolyl isomerase	NA
B4U42_11970	16076.6	0.690514	0.0731366	9.44143	3.68e-21	9.37e-21	type I methionyl aminopeptidase	map
B4U42_00450	6902.51	0.690894	0.0656287	10.5273	6.46e-26	1.85e-25	selenocysteine-specific translation elongationfactor	selB
B4U42_00220	1688.3	0.691626	0.0971215	7.12125	1.07e-12	2.13e-12	inositol 2-dehydrogenase	iolG
B4U42_01640	1933.92	0.691694	0.0584565	11.8326	2.65e-32	8.97e-32	transcriptional regulator	NA
B4U42_10735	498.686	0.691748	0.0739078	9.35962	8e-21	2e-20	protoporphyrinogen oxidase	NA
B4U42_10740	3913.79	0.692054	0.155703	4.44469	8.8e-06	1.34e-05	acid phosphatase/phosphotransferase	NA
B4U42_03525	5344.23	0.694466	0.060706	11.4398	2.64e-30	8.32e-30	hypothetical protein	NA
B4U42_06825	13763.8	0.69676	0.101028	6.89669	5.32e-12	1.04e-11	DNA-binding response regulator	NA
B4U42_04090	13962	0.696854	0.0688204	10.1257	4.25e-24	1.16e-23	integrase	NA
B4U42_11530	137.548	0.697261	0.165926	4.20224	2.64e-05	3.94e-05	IS110 family transposase	NA
B4U42_05610	245.547	0.698555	0.127642	5.47279	4.43e-08	7.37e-08	hypothetical protein	NA
B4U42_06610	377.024	0.702261	0.0839941	8.36084	6.23e-17	1.41e-16	hypothetical protein	NA
B4U42_04625	4162.21	0.707667	0.0483484	14.6368	1.64e-48	7.58e-48	glutamate 5-kinase	NA
B4U42_06845	1915.8	0.708179	0.0787326	8.99474	2.37e-19	5.66e-19	3-isopropylmalate dehydratase large subunit	leuC
B4U42_11585	3972.85	0.709706	0.0417842	16.985	1.06e-64	6.54e-64	lipoprotein-releasing system ATP-binding proteinLolD	lolD
B4U42_08870	128246	0.710138	0.0649612	10.9317	8.13e-28	2.44e-27	catalase	NA
B4U42_04400	19429.8	0.710417	0.0487113	14.5842	3.54e-48	1.62e-47	hypothetical protein	NA
B4U42_10445	1157.83	0.711255	0.0480768	14.7941	1.6e-49	7.63e-49	restriction endonuclease	NA
B4U42_04020	27344	0.711976	0.0568485	12.5241	5.51e-36	2.04e-35	putrescine/spermidine ABC transporterATP-binding protein	NA
B4U42_10375	2285.2	0.712031	0.125005	5.69605	1.23e-08	2.1e-08	Na+/H+ antiporter NhaA	nhaA
B4U42_07130	70008.1	0.712865	0.0723357	9.85495	6.52e-23	1.73e-22	translation elongation factor Ts	tsf
B4U42_06115	3036.44	0.71716	0.0751111	9.54799	1.32e-21	3.41e-21	bacteriocin	NA
B4U42_04205	9595.58	0.718076	0.0764067	9.39807	5.56e-21	1.41e-20	GTP-binding protein YchF	ychF
B4U42_07225	4858.83	0.718889	0.100501	7.15307	8.49e-13	1.69e-12	hypothetical protein	NA
B4U42_06935	5992.4	0.724	0.0703489	10.2916	7.69e-25	2.13e-24	NADPH-dependent 7-cyano-7-deazaguanine reductaseQueF	NA
B4U42_00495	2150.55	0.725632	0.0491135	14.7746	2.14e-49	1.01e-48	hypothetical protein	NA
B4U42_09875	2995.72	0.726392	0.098654	7.36302	1.8e-13	3.67e-13	bifunctional phosphopantothenoylcysteinedecarboxylase/phosphopantothenate synthase	NA
B4U42_10965	5128.92	0.727627	0.0744991	9.76692	1.56e-22	4.12e-22	thymidylate synthase	NA
B4U42_11730	1982.48	0.727804	0.0790702	9.20453	3.43e-20	8.4e-20	D-ribose ABC transporter substrate-bindingprotein	NA
B4U42_08080	76032.6	0.730851	0.0566195	12.9081	4.05e-38	1.56e-37	spermidine/putrescine ABC transportersubstrate-binding protein	NA
B4U42_00500	270.564	0.731228	0.0920646	7.94256	1.98e-15	4.26e-15	hypothetical protein	NA
B4U42_00980	179.439	0.731774	0.117104	6.24894	4.13e-10	7.51e-10	ATPase	NA
B4U42_00625	4967.35	0.737859	0.0737914	9.99925	1.54e-23	4.12e-23	leucyl aminopeptidase	NA
B4U42_07755	228.91	0.738133	0.134597	5.48402	4.16e-08	6.93e-08	hypothetical protein	NA
B4U42_10170	6094.08	0.739306	0.056763	13.0244	8.89e-39	3.45e-38	energy transducer TonB	NA
B4U42_07745	14157.2	0.739941	0.0381809	19.3799	1.14e-83	9.84e-83	methionine--tRNA ligase	metG
B4U42_00210	1409.78	0.743608	0.11813	6.29484	3.08e-10	5.63e-10	3D-(3,5/4)-trihydroxycyclohexane-1,2-dioneacylhydrolase (decyclizing)	iolD
B4U42_08610	73.5144	0.744946	0.149871	4.97058	6.68e-07	1.06e-06	type IV pilus secretin PilQ	NA
B4U42_08920	4914.2	0.745911	0.0466732	15.9816	1.72e-57	9.63e-57	non-canonical purine NTP pyrophosphatase	NA
B4U42_07680	4086.76	0.747141	0.080505	9.28068	1.68e-20	4.16e-20	hypothetical protein	NA
B4U42_04460	7671.94	0.748007	0.0547654	13.6584	1.8e-42	7.48e-42	2-C-methyl-D-erythritol 4-phosphatecytidylyltransferase	NA
B4U42_05965	3050.41	0.749762	0.0481895	15.5586	1.39e-54	7.51e-54	acetylornithine deacetylase	NA
B4U42_03715	5396.12	0.749862	0.0424312	17.6724	6.84e-70	4.63e-69	ABC transporter ATPase	NA
B4U42_11815	14485.8	0.750283	0.0740825	10.1277	4.16e-24	1.14e-23	sialidase	NA
B4U42_00850	5889.58	0.754935	0.0499782	15.1053	1.49e-51	7.59e-51	exodeoxyribonuclease V subunit gamma	recC
B4U42_09045	8208.56	0.766682	0.0627483	12.2184	2.48e-34	8.78e-34	N-acetylmuramoyl-L-alanine amidase	NA
B4U42_08800	5613.98	0.768956	0.105478	7.29019	3.1e-13	6.26e-13	putative selenate ABC transportersubstrate-binding protein	NA
B4U42_01005	6719.53	0.769038	0.0576043	13.3504	1.18e-40	4.75e-40	glutamate-1-semialdehyde 2,1-aminomutase	hemL
B4U42_02390	8027.25	0.770628	0.0644481	11.9573	5.94e-33	2.06e-32	hypothetical protein	NA
B4U42_11005	1406.77	0.772213	0.0766013	10.0809	6.71e-24	1.81e-23	peptidase M15	NA
B4U42_07125	990.53	0.773402	0.0858208	9.01182	2.03e-19	4.86e-19	sulfurtransferase FdhD	NA
B4U42_03755	18727.2	0.775257	0.0951424	8.14838	3.69e-16	8.1e-16	PTS maltose transporter subunit IIBC	NA
B4U42_09730	2435.48	0.777935	0.0457527	17.003	7.8e-65	4.82e-64	met repressor	NA
B4U42_00690	6445.68	0.781634	0.056604	13.8088	2.25e-43	9.57e-43	deoxyribonuclease IV	NA
B4U42_11595	5523.78	0.78221	0.0524101	14.9248	2.27e-50	1.11e-49	NAD(P)-dependent oxidoreductase	NA
B4U42_06950	1212.36	0.782749	0.0510289	15.3393	4.18e-53	2.22e-52	aromatic acid decarboxylase	NA
B4U42_07145	39390	0.783115	0.0680179	11.5134	1.13e-30	3.62e-30	lysine--tRNA ligase	lysS
B4U42_03355	2236.16	0.783937	0.0679119	11.5434	7.97e-31	2.57e-30	transcriptional regulator	NA
B4U42_08645	12221.9	0.789789	0.0411982	19.1705	6.53e-82	5.44e-81	3-dehydroquinate synthase	NA
B4U42_07620	1546.14	0.790498	0.0778016	10.1604	2.98e-24	8.14e-24	EF-P beta-lysylation protein EpmB	epmB
B4U42_02120	11310.7	0.790673	0.0441232	17.9197	8.28e-72	5.77e-71	phosphatidylserine decarboxylase	psd
B4U42_07405	2311.24	0.791988	0.0554165	14.2915	2.47e-46	1.1e-45	transcriptional regulator	NA
B4U42_06495	70.8032	0.793658	0.144861	5.47874	4.28e-08	7.13e-08	hypothetical protein	NA
B4U42_02425	11406.5	0.794272	0.0540027	14.708	5.73e-49	2.68e-48	3-ketoacyl-ACP reductase	NA
B4U42_08325	2051.89	0.798202	0.0608128	13.1256	2.35e-39	9.23e-39	cystathionine beta-lyase	NA
B4U42_02610	1554.81	0.800095	0.0677259	11.8137	3.32e-32	1.12e-31	TDP-Fuc4NAc--lipid II Fuc4NAc transferase	NA
B4U42_09065	4700.44	0.801931	0.0510565	15.7067	1.36e-55	7.44e-55	YggS family pyridoxal phosphate enzyme	NA
B4U42_04465	4032.36	0.802846	0.053625	14.9715	1.13e-50	5.61e-50	2-C-methyl-D-erythritol 2,4-cyclodiphosphatesynthase	NA
B4U42_04430	4648.38	0.803436	0.0510602	15.7351	8.7e-56	4.78e-55	type I restriction-modification system subunitM	NA
B4U42_00380	6209	0.804047	0.0830729	9.67881	3.71e-22	9.73e-22	tyrosine recombinase XerC	xerC
B4U42_00475	2218.36	0.809446	0.070041	11.5568	6.82e-31	2.21e-30	DUF469 domain-containing protein	NA
B4U42_06520	23474.2	0.813636	0.0439601	18.5085	1.76e-76	1.34e-75	acetyl-CoA carboxylase carboxyl transferasesubunit beta	NA
B4U42_05400	2109.27	0.814913	0.0868342	9.38471	6.31e-21	1.59e-20	hypothetical protein	NA
B4U42_06795	88.5865	0.816227	0.139004	5.87196	4.31e-09	7.52e-09	IS110 family transposase	NA
B4U42_06460	3887.28	0.819479	0.0704502	11.632	2.83e-31	9.28e-31	aminoacetone oxidase family FAD-binding enzyme	NA
B4U42_06120	215.535	0.822995	0.125554	6.55493	5.57e-11	1.05e-10	hypothetical protein	NA
B4U42_03490	7983.06	0.826701	0.117713	7.02303	2.17e-12	4.3e-12	hypothetical protein	NA
B4U42_07610	7807.46	0.827457	0.056717	14.5892	3.29e-48	1.51e-47	hypothetical protein	NA
B4U42_08900	3528.21	0.828523	0.076101	10.8872	1.33e-27	3.96e-27	bifunctionaluridylyltransferase/uridylyl-removing protein	glnD
B4U42_11540	1386.18	0.830934	0.123265	6.74102	1.57e-11	3.02e-11	electron transport complex subunit D	NA
B4U42_08830	168.024	0.831833	0.101518	8.19396	2.53e-16	5.59e-16	hypothetical protein	NA
B4U42_03890	11132.1	0.832153	0.0691332	12.037	2.27e-33	7.92e-33	phosphogluconate dehydrogenase(NADP(+)-dependent, decarboxylating)	NA
B4U42_10195	7412.94	0.832198	0.0505431	16.4651	6.53e-61	3.86e-60	hypothetical protein	NA
B4U42_10285	42287.8	0.832706	0.117323	7.09757	1.27e-12	2.52e-12	sodium:proline symporter	putP
B4U42_03800	2459.46	0.836127	0.0963835	8.675	4.14e-18	9.6e-18	heptosyltransferase	NA
B4U42_03730	16623.2	0.838413	0.07325	11.4459	2.47e-30	7.77e-30	heme biosynthesis protein HemY	NA
B4U42_00455	1005.62	0.839867	0.114002	7.36713	1.74e-13	3.56e-13	transcriptional regulator	NA
B4U42_10795	164.665	0.843121	0.114607	7.3566	1.89e-13	3.84e-13	hypothetical protein	NA
B4U42_05645	4129	0.844129	0.0688412	12.262	1.45e-34	5.16e-34	nuclease	NA
B4U42_12025	16311.5	0.849615	0.0555363	15.2984	7.84e-53	4.12e-52	biotin transporter BioY	NA
B4U42_04420	1756.15	0.850855	0.0830276	10.2479	1.21e-24	3.33e-24	hypothetical protein	NA
B4U42_00040	8535.98	0.857247	0.0610242	14.0477	7.96e-45	3.41e-44	signal recognition particle protein	NA
B4U42_00375	1984.53	0.857797	0.0903916	9.48979	2.32e-21	5.92e-21	dithiol-disulfide isomerase	NA
B4U42_10690	3605.24	0.860035	0.0409826	20.9854	8.92e-98	9.83e-97	transcriptional regulator	NA
B4U42_02325	28704.7	0.861008	0.173915	4.95075	7.39e-07	1.17e-06	HslU--HslV peptidase ATPase subunit	NA
B4U42_07240	21405	0.865422	0.0693633	12.4767	1e-35	3.68e-35	chromosome partition protein MukF	NA
B4U42_04735	25419.5	0.87353	0.0599339	14.5749	4.06e-48	1.85e-47	serine--tRNA ligase	NA
B4U42_06570	495.991	0.875937	0.148184	5.91116	3.4e-09	5.95e-09	ROK family protein	NA
B4U42_03940	2800.9	0.876497	0.0701737	12.4904	8.42e-36	3.1e-35	hypothetical protein	NA
B4U42_06850	700.352	0.876988	0.0946125	9.26926	1.87e-20	4.62e-20	3-isopropylmalate dehydratase small subunit	leuD
B4U42_10165	2811.2	0.877646	0.0438707	20.0053	4.95e-89	4.73e-88	TonB system transport protein ExbD	exbD
B4U42_02825	9636.41	0.878547	0.0520622	16.875	6.88e-64	4.17e-63	fructosidase	NA
B4U42_09330	25470.6	0.87855	0.0568415	15.4561	6.86e-54	3.68e-53	glutamate--tRNA ligase	NA
B4U42_07230	12361.8	0.879939	0.0977343	9.00338	2.19e-19	5.24e-19	DNA (cytosine-5-)-methyltransferase	NA
B4U42_07235	9807.25	0.880658	0.0715648	12.3057	8.44e-35	3.02e-34	condensin subunit E	NA
B4U42_10765	32703.5	0.882323	0.0427095	20.6587	8.15e-95	8.56e-94	valine--tRNA ligase	NA
B4U42_01550	6174.71	0.884309	0.0553027	15.9904	1.49e-57	8.39e-57	ATP-dependent helicase	NA
B4U42_11555	2740.91	0.886312	0.0848369	10.4472	1.51e-25	4.27e-25	lauroyl-Kdo(2)-lipid IV(A) myristoyltransferase	msbB
B4U42_02590	2666.1	0.888008	0.0561552	15.8135	2.51e-56	1.39e-55	glycerol kinase	glpK
B4U42_10315	4401.97	0.890541	0.0630606	14.122	2.78e-45	1.2e-44	glutamate racemase	NA
B4U42_07775	4061.01	0.891265	0.126451	7.04833	1.81e-12	3.59e-12	acetolactate synthase 2 catalytic subunit	NA
B4U42_03060	3079.05	0.8944	0.0807164	11.0808	1.56e-28	4.74e-28	hypothetical protein	NA
B4U42_07450	2915.05	0.895103	0.0916365	9.76798	1.55e-22	4.08e-22	LysR family transcriptional regulator	NA
B4U42_03850	7.82027	0.89673	0.434829	2.06226	0.039183	0.0473487	peptide chain release factor 2	NA
B4U42_05905	52195.3	0.896828	0.0630684	14.2199	6.89e-46	3.02e-45	alanine--tRNA ligase	NA
B4U42_04425	1441.36	0.89901	0.0739675	12.1541	5.45e-34	1.92e-33	type I restriction endonuclease subunit R	NA
B4U42_07545	3340.78	0.902555	0.103172	8.74806	2.17e-18	5.07e-18	class II glutamine amidotransferase	NA
B4U42_05260	1530	0.905012	0.0691248	13.0924	3.64e-39	1.42e-38	heme-binding protein	NA
B4U42_04760	14393.7	0.908279	0.0768555	11.818	3.15e-32	1.06e-31	2-oxoglutarate dehydrogenase subunit E1	NA
B4U42_05740	7799.59	0.909439	0.0636356	14.2914	2.48e-46	1.1e-45	bifunctional 3-demethylubiquinone3-O-methyltransferase/2-octaprenyl-6-hydroxy phenolmethylase	NA
B4U42_00425	6091.65	0.9139	0.135683	6.73553	1.63e-11	3.14e-11	peptide deformylase	def
B4U42_05465	2838.77	0.915568	0.0597416	15.3255	5.17e-53	2.73e-52	hypothetical protein	NA
B4U42_08365	654.43	0.919976	0.0927483	9.91906	3.44e-23	9.19e-23	acetolactate synthase small subunit	NA
B4U42_06005	2144.74	0.928153	0.0672322	13.8052	2.37e-43	1e-42	methionine ABC transporter substrate-bindingprotein MetQ	metQ
B4U42_11240	3571.92	0.92967	0.0909803	10.2184	1.64e-24	4.5e-24	hypothetical protein	NA
B4U42_04620	956.5	0.93126	0.0598157	15.5688	1.19e-54	6.42e-54	hypothetical protein	NA
B4U42_00445	7353.38	0.936411	0.0576462	16.2441	2.46e-59	1.41e-58	L-selenocysteinyl-tRNA(Sec) synthase	NA
B4U42_00875	355.747	0.939564	0.0781328	12.0252	2.62e-33	9.11e-33	toxin-antitoxin system HicB family antitoxin	NA
B4U42_04390	8102.16	0.941232	0.0818487	11.4997	1.32e-30	4.23e-30	1-deoxy-D-xylulose-5-phosphate reductoisomerase	NA
B4U42_05455	3521.43	0.941676	0.0539785	17.4454	3.73e-68	2.45e-67	hypothetical protein	NA
B4U42_04925	243.852	0.941692	0.111431	8.45093	2.89e-17	6.56e-17	sigma-70 family RNA polymerase sigma factor	NA
B4U42_02385	11636.1	0.94232	0.0871337	10.8146	2.93e-27	8.69e-27	malonyl CoA-acyl carrier protein transacylase	fabD
B4U42_07395	2805.06	0.942366	0.0918015	10.2653	1.01e-24	2.78e-24	hypothetical protein	NA
B4U42_00185	547.833	0.944205	0.0984071	9.59488	8.4e-22	2.18e-21	L-fuculokinase	NA
B4U42_11475	8570.46	0.94632	0.137633	6.8757	6.17e-12	1.2e-11	proline--tRNA ligase	proS
B4U42_08240	30791.2	0.95338	0.0645936	14.7597	2.67e-49	1.26e-48	transcriptional regulator	NA
B4U42_03105	156.694	0.954609	0.159604	5.98111	2.22e-09	3.92e-09	antitermination protein	NA
B4U42_07355	2446.29	0.955356	0.146769	6.50927	7.55e-11	1.42e-10	DUF2547 domain-containing protein	NA
B4U42_08385	11660	0.959006	0.0491999	19.4921	1.28e-84	1.12e-83	exodeoxyribonuclease I	NA
B4U42_03430	2343.6	0.962454	0.0721273	13.3438	1.29e-40	5.16e-40	NUDIX pyrophosphatase	NA
B4U42_05585	1873.16	0.966727	0.0859094	11.2529	2.24e-29	6.93e-29	endonuclease SmrB	NA
B4U42_07720	371.804	0.968881	0.0798611	12.1321	7.14e-34	2.51e-33	DedA family protein	NA
B4U42_10160	2828.64	0.96899	0.0501369	19.3269	3.19e-83	2.72e-82	TonB-system energizer ExbB	exbB
B4U42_05385	5324.92	0.969056	0.0753172	12.8663	6.96e-38	2.65e-37	hypothetical protein	NA
B4U42_09300	433.423	0.971374	0.0965334	10.0626	8.09e-24	2.18e-23	hypothetical protein	NA
B4U42_06670	45468.4	0.971536	0.0881471	11.0218	3e-28	9.07e-28	excinuclease ABC subunit A	NA
B4U42_01740	6863.32	0.971979	0.0409437	23.7394	1.41e-124	2.19e-123	bifunctional chorismate mutase/prephenatedehydratase	NA
B4U42_00180	624.425	0.972571	0.127176	7.64742	2.05e-14	4.3e-14	L-fucose isomerase	fucI
B4U42_04000	17685.2	0.975439	0.052693	18.5117	1.66e-76	1.27e-75	hypothetical protein	NA
B4U42_00260	1649.29	0.98764	0.0829169	11.9112	1.03e-32	3.54e-32	5-deoxy-glucuronate isomerase	iolB
B4U42_03735	22487.9	0.992057	0.0512596	19.3536	1.9e-83	1.63e-82	HemX protein	NA
B4U42_02865	7075.54	0.999148	0.0731559	13.6578	1.81e-42	7.52e-42	transcription elongation factor GreA	NA
B4U42_10010	5202.52	1.00882	0.0578425	17.4409	4.04e-68	2.64e-67	porin	NA
B4U42_06675	2109.03	1.01985	0.0686214	14.8619	5.82e-50	2.8e-49	hypothetical protein	NA
B4U42_10680	6048.8	1.02076	0.0700639	14.569	4.43e-48	2.01e-47	DNA methyltransferase	NA
B4U42_05595	11631.3	1.02175	0.0514948	19.8419	1.29e-87	1.22e-86	PurR family transcriptional regulator	NA
B4U42_07805	28735.8	1.02482	0.0537549	19.0647	4.97e-81	4.06e-80	ribosome-recycling factor	NA
B4U42_05600	5946.13	1.02497	0.0578856	17.7068	3.72e-70	2.53e-69	DedA family protein	NA
B4U42_10770	2456.59	1.02816	0.0695104	14.7914	1.66e-49	7.93e-49	hypothetical protein	NA
B4U42_08465	10879	1.03719	0.0708741	14.6343	1.7e-48	7.85e-48	DNA helicase RecQ	NA
B4U42_04385	19540.3	1.0406	0.0823384	12.6381	1.3e-36	4.88e-36	GTP pyrophosphokinase	NA
B4U42_01115	326.465	1.04283	0.0932538	11.1827	4.96e-29	1.52e-28	hypothetical protein	NA
B4U42_00430	11034	1.04311	0.0545598	19.1186	1.77e-81	1.46e-80	ADP-L-glycero-D-mannoheptose-6-epimerase	NA
B4U42_05910	4732.79	1.04618	0.0891883	11.7301	8.94e-32	2.96e-31	carbon storage regulator	csrA
B4U42_00870	209.444	1.04672	0.0974942	10.7362	6.88e-27	2.02e-26	hexulose-6-phosphate synthase	NA
B4U42_11620	2832.28	1.0476	0.0904213	11.5858	4.86e-31	1.59e-30	NfeD family protein	NA
B4U42_11645	1270.64	1.06917	0.142114	7.52332	5.34e-14	1.11e-13	hypothetical protein	NA
B4U42_07400	9623.3	1.07175	0.0634418	16.8934	5.04e-64	3.06e-63	long-chain-fatty-acid--CoA ligase	NA
B4U42_00865	265.493	1.07199	0.100046	10.715	8.66e-27	2.54e-26	putative addiction module antidote protein	NA
B4U42_10475	3346.47	1.07202	0.148506	7.21867	5.25e-13	1.05e-12	alanine dehydrogenase	ald
B4U42_05255	0.777138	1.07433	1.37514	0.781252	0.434654	0.46783	hypothetical protein	NA
B4U42_11295	1682.95	1.07737	0.116036	9.28486	1.62e-20	4.01e-20	transposase	NA
B4U42_04005	43057.7	1.07757	0.0891084	12.0928	1.15e-33	4.04e-33	histidine--tRNA ligase	NA
B4U42_02805	2028.72	1.08084	0.0707237	15.2825	1e-52	5.21e-52	hypothetical protein	NA
B4U42_03950	36755.6	1.08233	0.144788	7.47525	7.71e-14	1.59e-13	protease HtpX	NA
B4U42_04290	49871.7	1.08302	0.110664	9.78664	1.28e-22	3.4e-22	DNA starvation/stationary phase protectionprotein	NA
B4U42_03900	10084.2	1.08606	0.163432	6.64531	3.03e-11	5.77e-11	DNA polymerase III subunit epsilon	NA
B4U42_00045	9017.7	1.08664	0.0640295	16.971	1.35e-64	8.26e-64	FMN-binding protein MioC	NA
B4U42_08640	8005.96	1.08901	0.0413392	26.3433	6.13e-153	1.29e-151	shikimate kinase I	NA
B4U42_01555	12731.3	1.08959	0.0666762	16.3415	5e-60	2.92e-59	inorganic pyrophosphatase	NA
B4U42_08360	956.246	1.09086	0.114081	9.56221	1.15e-21	2.97e-21	acetolactate synthase 3 large subunit	ilvB
B4U42_05450	3555.15	1.09128	0.072637	15.0238	5.13e-51	2.56e-50	hypothetical protein	NA
B4U42_01800	45555.6	1.09295	0.0844204	12.9465	2.46e-38	9.5e-38	bifunctional aspartate kinase/homoserinedehydrogenase I	NA
B4U42_10020	25607.8	1.09341	0.0530609	20.6067	2.39e-94	2.49e-93	membrane protein insertase YidC	NA
B4U42_09110	1740.02	1.09402	0.0773516	14.1434	2.05e-45	8.89e-45	nuclease	NA
B4U42_11270	821.606	1.09818	0.0794714	13.8186	1.97e-43	8.37e-43	host-nuclease inhibitor protein Gam	NA
B4U42_01445	648.08	1.10103	0.0989438	11.1278	9.19e-29	2.81e-28	gluconate permease	NA
B4U42_06725	2687.1	1.10186	0.0923084	11.9367	7.62e-33	2.62e-32	cold shock domain protein CspD	cspD
B4U42_11465	13444.8	1.10373	0.0626976	17.604	2.3e-69	1.55e-68	aminoimidazole riboside kinase	NA
B4U42_08440	909.04	1.11057	0.0938991	11.8273	2.82e-32	9.54e-32	hypothetical protein	NA
B4U42_08685	2760.87	1.11531	0.0846318	13.1784	1.17e-39	4.62e-39	4-hydroxy-tetrahydrodipicolinate reductase	NA
B4U42_10925	4265.86	1.12838	0.0898851	12.5536	3.8e-36	1.41e-35	VUT family protein	NA
B4U42_11550	2475.45	1.12958	0.0944796	11.9558	6.05e-33	2.09e-32	electron transport complex subunit RsxE	NA
B4U42_07520	1268.98	1.13236	0.284468	3.98063	6.87e-05	9.97e-05	PTS sugar transporter subunit IIC	NA
B4U42_09740	21676.9	1.13321	0.0527625	21.4775	2.53e-102	2.96e-101	sodium/panthothenate symporter	NA
B4U42_09310	319.317	1.13977	0.0829629	13.7383	5.98e-43	2.51e-42	hypothetical protein	NA
B4U42_05055	763.168	1.14221	0.0753514	15.1584	6.66e-52	3.42e-51	hypothetical protein	NA
B4U42_03830	3544.78	1.14409	0.077165	14.8265	9.87e-50	4.72e-49	transcriptional regulator	NA
B4U42_08620	14.475	1.1451	0.343773	3.33098	0.000865413	0.00118914	ATPase	NA
B4U42_09880	2025.59	1.14589	0.123205	9.30068	1.4e-20	3.47e-20	hypothetical protein	NA
B4U42_07120	6577.8	1.1475	0.137378	8.35287	6.66e-17	1.5e-16	hypothetical protein	NA
B4U42_07505	4872.34	1.14763	0.178219	6.43948	1.2e-10	2.24e-10	DeoR/GlpR transcriptional regulator	NA
B4U42_04525	278.866	1.14936	0.122785	9.36071	7.92e-21	1.98e-20	DUF1778 domain-containing protein	NA
B4U42_07660	691471	1.1498	0.0420859	27.3204	2.43e-164	5.85e-163	porin	NA
B4U42_04485	10708.1	1.15112	0.0892819	12.893	4.93e-38	1.89e-37	YoaH family protein	NA
B4U42_07665	1045.67	1.15268	0.0696972	16.5384	1.94e-61	1.16e-60	hypothetical protein	NA
B4U42_06350	4517.18	1.1538	0.0565993	20.3854	2.25e-92	2.28e-91	hypothetical protein	NA
B4U42_06600	10782.3	1.15442	0.0545933	21.1457	3.02e-99	3.4e-98	replication initiation regulator SeqA	NA
B4U42_06880	1850.99	1.16691	0.0973919	11.9816	4.44e-33	1.54e-32	hypothetical protein	NA
B4U42_03250	2685.12	1.16693	0.074269	15.7121	1.25e-55	6.85e-55	hypothetical protein	NA
B4U42_06970	636.464	1.17373	0.0833132	14.0882	4.49e-45	1.93e-44	transcriptional regulator	NA
B4U42_00215	1185.16	1.17546	0.0991279	11.858	1.96e-32	6.66e-32	myo-inosose-2 dehydratase	iolE
B4U42_07510	2239.13	1.17765	0.187035	6.29639	3.05e-10	5.58e-10	tagatose-6-phosphate ketose isomerase	NA
B4U42_06875	431.354	1.18136	0.113852	10.3763	3.18e-25	8.88e-25	SirA protein/redox protein, regulator ofdisulfide bond formation	NA
B4U42_08450	370.926	1.18311	0.128279	9.22294	2.89e-20	7.08e-20	hypothetical protein	NA
B4U42_11275	224.662	1.18333	0.11331	10.4433	1.57e-25	4.44e-25	hypothetical protein	NA
B4U42_06060	2170.71	1.18496	0.0680039	17.4249	5.34e-68	3.47e-67	transcriptional regulator	NA
B4U42_08585	17992.8	1.18759	0.0872038	13.6186	3.11e-42	1.28e-41	thiol reductase thioredoxin	trxA
B4U42_11035	2186.94	1.19608	0.0725095	16.4954	3.96e-61	2.35e-60	transcriptional regulator	NA
B4U42_07555	799.815	1.20438	0.0956195	12.5955	2.23e-36	8.35e-36	zinc ABC transporter ATP-binding protein ZnuC	NA
B4U42_04615	2133.73	1.20495	0.0553244	21.7796	3.62e-105	4.4e-104	endonuclease III	NA
B4U42_09115	3354.17	1.20501	0.0732411	16.4526	8.03e-61	4.73e-60	cysteine desulfurase	NA
B4U42_09235	15722.6	1.2112	0.0652634	18.5586	6.95e-77	5.34e-76	TolC family protein	NA
B4U42_00860	409.675	1.21151	0.076709	15.7936	3.44e-56	1.9e-55	hypothetical protein	NA
B4U42_04240	82519.8	1.21547	0.0498845	24.3656	3.96e-131	6.7e-130	superoxide dismutase	NA
B4U42_10970	10189.9	1.21755	0.0534362	22.7851	6.45e-115	8.76e-114	hypothetical protein	NA
B4U42_10935	202.512	1.21897	0.0962806	12.6606	9.77e-37	3.67e-36	hypothetical protein	NA
B4U42_11300	241.554	1.21902	0.107909	11.2967	1.36e-29	4.23e-29	DNA-binding protein	NA
B4U42_04155	4847.72	1.22146	0.114981	10.6232	2.33e-26	6.72e-26	transcriptional regulator	NA
B4U42_11480	23437	1.22811	0.0388824	31.5852	5.9e-219	1.89e-217	hypothetical protein	NA
B4U42_04295	3138.31	1.22938	0.0637471	19.2853	7.14e-83	6.04e-82	rRNA (cytidine-2'-O-)-methyltransferase	rsmI
B4U42_03815	7857.28	1.23146	0.0728495	16.9041	4.2e-64	2.57e-63	glycoside hydrolase	NA
B4U42_09305	589.563	1.23181	0.0671427	18.3461	3.55e-75	2.65e-74	hypothetical protein	NA
B4U42_04940	621.168	1.23472	0.0696262	17.7335	2.31e-70	1.58e-69	hypothetical protein	NA
B4U42_07575	11932.3	1.2391	0.0830717	14.9161	2.59e-50	1.26e-49	BAX inhibitor protein	NA
B4U42_01280	70.6972	1.24322	0.19941	6.23448	4.53e-10	8.22e-10	hypothetical protein	NA
B4U42_05405	11417.2	1.24386	0.0829255	14.9997	7.37e-51	3.68e-50	guanosine-3',5'-bis(diphosphate)3'-pyrophosphohydrolase	NA
B4U42_03275	20372	1.25157	0.0776996	16.1078	2.25e-58	1.27e-57	hypothetical protein	NA
B4U42_09835	7444.19	1.25193	0.118901	10.5291	6.34e-26	1.82e-25	co-chaperone GroES	groES
B4U42_11285	523.977	1.25332	0.109271	11.4698	1.87e-30	5.94e-30	transcriptional regulator	NA
B4U42_11245	239.759	1.25745	0.10643	11.8147	3.28e-32	1.1e-31	GemA protein	NA
B4U42_05790	137.001	1.26071	0.154385	8.16599	3.19e-16	7.03e-16	dimethyl sulfoxide reductase subunit B	NA
B4U42_04635	19660.7	1.26173	0.0873195	14.4496	2.52e-47	1.14e-46	lactate permease	NA
B4U42_10685	14064.8	1.26273	0.0642163	19.6638	4.41e-86	3.94e-85	hypothetical protein	NA
B4U42_10600	3136.57	1.28678	0.0901643	14.2715	3.3e-46	1.45e-45	hypothetical protein	NA
B4U42_11280	94.3052	1.28715	0.143399	8.97602	2.81e-19	6.7e-19	hypothetical protein	NA
B4U42_09030	5145.88	1.28805	0.0529832	24.3106	1.51e-130	2.54e-129	acylneuraminate cytidylyltransferase	NA
B4U42_05695	3709.97	1.29771	0.0500447	25.9309	2.98e-148	6.01e-147	ABC transporter ATP-binding protein	NA
B4U42_06000	6188.99	1.29939	0.0802799	16.1857	6.36e-59	3.63e-58	methionine ABC transporter substrate-bindingprotein MetQ	metQ
B4U42_09830	40961.6	1.30274	0.180309	7.22502	5.01e-13	1.01e-12	molecular chaperone GroEL	groL
B4U42_08230	81405.3	1.30474	0.094752	13.7701	3.86e-43	1.62e-42	iron-sulfur cluster scaffold-like protein	NA
B4U42_09525	2274.13	1.30624	0.0665158	19.638	7.33e-86	6.52e-85	RidA/YER057c/UK114 family protein	NA
B4U42_09640	29.1284	1.30723	0.249629	5.23669	1.63e-07	2.65e-07	hypothetical protein	NA
B4U42_11570	4441.8	1.31761	0.0597448	22.0539	8.76e-108	1.1e-106	tRNA cyclic N6-threonylcarbamoyladenosine(37)synthase TcdA	NA
B4U42_02875	4168.26	1.32445	0.0539404	24.554	3.92e-133	6.73e-132	gfo/Idh/MocA family oxidoreductase	NA
B4U42_11250	316.54	1.32496	0.107197	12.36	4.3e-35	1.55e-34	hypothetical protein	NA
B4U42_10900	17848.5	1.32601	0.106309	12.4732	1.05e-35	3.83e-35	DNA repair protein RadA	NA
B4U42_04755	8232.59	1.32709	0.0953741	13.9146	5.17e-44	2.2e-43	dihydrolipoamide succinyltransferase	NA
B4U42_05650	6080.71	1.33228	0.0765731	17.3988	8.42e-68	5.45e-67	hypothetical protein	NA
B4U42_09895	514.698	1.33312	0.127245	10.4768	1.1e-25	3.13e-25	hypothetical protein	NA
B4U42_11545	1532.48	1.33499	0.0634503	21.04	2.82e-98	3.13e-97	electron transport complex subunit G	NA
B4U42_08690	3788.28	1.33728	0.0847329	15.7823	4.12e-56	2.27e-55	cystathionine gamma-synthase	NA
B4U42_07615	280.655	1.33805	0.108529	12.329	6.32e-35	2.27e-34	IS110 family transposase	NA
B4U42_02100	10897	1.34023	0.0531709	25.206	3.44e-140	6.51e-139	transcriptional regulator	NA
B4U42_10750	4377.32	1.35128	0.0899117	15.029	4.74e-51	2.38e-50	hypothetical protein	NA
B4U42_11290	377.045	1.35565	0.0996477	13.6044	3.77e-42	1.55e-41	hypothetical protein	NA
B4U42_08445	468.278	1.36384	0.159477	8.55195	1.21e-17	2.77e-17	hypothetical protein	NA
B4U42_02035	1679.77	1.37004	0.0713215	19.2094	3.09e-82	2.59e-81	aminodeoxychorismate synthase component I	NA
B4U42_04515	3833.46	1.37053	0.0597871	22.9234	2.71e-116	3.76e-115	nucleoid-associated protein	NA
B4U42_01890	6791.87	1.37255	0.0617738	22.2189	2.25e-109	2.87e-108	PhoH family protein	NA
B4U42_11060	1339.74	1.37463	0.06934	19.8245	1.83e-87	1.7e-86	FMN-dependent NADH-azoreductase	NA
B4U42_09155	1660.41	1.37533	0.0880465	15.6205	5.28e-55	2.87e-54	hypothetical protein	NA
B4U42_00165	4484.7	1.38232	0.066841	20.6807	5.17e-95	5.45e-94	hypothetical protein	NA
B4U42_09520	8360.45	1.38336	0.0701994	19.7061	1.91e-86	1.74e-85	branched chain amino acid aminotransferase	NA
B4U42_00115	2027.03	1.38399	0.082603	16.7547	5.23e-63	3.15e-62	glycerol-3-phosphate acyltransferase	NA
B4U42_02690	8281.2	1.38454	0.0756667	18.2978	8.61e-75	6.36e-74	Fe-S biogenesis protein NfuA	NA
B4U42_11625	6122.66	1.38586	0.0837801	16.5416	1.84e-61	1.1e-60	paraslipin	NA
B4U42_11260	581.912	1.38791	0.104113	13.3307	1.53e-40	6.15e-40	hypothetical protein	NA
B4U42_10620	959.565	1.39241	0.0665069	20.9363	2.5e-97	2.72e-96	transcriptional regulator AsnC	NA
B4U42_06055	1810.76	1.39468	0.0937032	14.884	4.19e-50	2.02e-49	addiction module toxin RelE	NA
B4U42_11565	11838.8	1.39655	0.0551438	25.3255	1.67e-141	3.22e-140	NADH dehydrogenase family protein	NA
B4U42_06505	14011.4	1.4078	0.0612117	22.9989	4.78e-117	6.74e-116	aromatic amino acid aminotransferase	NA
B4U42_07010	234.275	1.41528	0.0958274	14.7691	2.32e-49	1.1e-48	zinc/iron-chelating domain-containing protein	NA
B4U42_09645	94.3154	1.41944	0.162047	8.7594	1.96e-18	4.59e-18	hypothetical protein	NA
B4U42_08235	134806	1.42032	0.0937378	15.1521	7.34e-52	3.76e-51	IscS subfamily cysteine desulfurase	NA
B4U42_05670	19840.1	1.43424	0.0755917	18.9734	2.83e-80	2.29e-79	enoyl-ACP reductase	NA
B4U42_04920	116.67	1.43573	0.136976	10.4816	1.05e-25	2.99e-25	protein NinG	NA
B4U42_01365	1705.91	1.4374	0.0769624	18.6766	7.68e-78	5.95e-77	N-acetyltransferase	NA
B4U42_01140	2336.91	1.44304	0.133459	10.8126	3e-27	8.87e-27	permease	NA
B4U42_03810	3717.22	1.44415	0.0786653	18.3582	2.84e-75	2.13e-74	LPS biosynthesis glycosyltransferase	NA
B4U42_07005	1895.06	1.44924	0.0712466	20.3411	5.56e-92	5.55e-91	DNA repair protein	NA
B4U42_03610	11114.6	1.45148	0.0800709	18.1274	1.94e-73	1.41e-72	dTDP-glucose 4,6-dehydratase	rfbB
B4U42_07515	755.166	1.45278	0.200338	7.25164	4.12e-13	8.29e-13	PTS mannose/fructose/sorbose transporter subunitIIB	NA
B4U42_05900	5812.6	1.46463	0.180379	8.11974	4.67e-16	1.02e-15	universal stress protein	NA
B4U42_04710	689.498	1.46973	0.0784056	18.7452	2.12e-78	1.65e-77	ribosome alternative rescue factor ArfA	NA
B4U42_06680	2572.5	1.47634	0.0786546	18.7699	1.33e-78	1.05e-77	hypothetical protein	NA
B4U42_08320	630.019	1.48096	0.0685504	21.604	1.65e-103	1.97e-102	cysteine methyltransferase	NA
B4U42_09735	3729.06	1.48758	0.0729434	20.3937	1.9e-92	1.93e-91	hypothetical protein	NA
B4U42_01370	1195.34	1.49325	0.0668999	22.3206	2.33e-110	2.98e-109	MazG-like protein	NA
B4U42_05990	3936.49	1.49782	0.0914405	16.3803	2.65e-60	1.55e-59	D-methionine ABC transporter, ATP-bindingprotein	metN
B4U42_05390	2824.26	1.49908	0.0553421	27.0874	1.38e-161	3.23e-160	hypothetical protein	NA
B4U42_11265	357.305	1.5023	0.0989045	15.1894	4.15e-52	2.14e-51	hypothetical protein	NA
B4U42_09120	16105.7	1.50652	0.08848	17.0266	5.21e-65	3.23e-64	ATP-dependent 6-phosphofructokinase	pfkA
B4U42_09885	2568.32	1.51486	0.128322	11.8051	3.67e-32	1.23e-31	deoxyuridine 5'-triphosphatenucleotidohydrolase	NA
B4U42_07295	1935.72	1.52026	0.0779598	19.5006	1.09e-84	9.54e-84	hypothetical protein	NA
B4U42_00300	513.918	1.52273	0.10408	14.6303	1.8e-48	8.31e-48	SlyX protein	NA
B4U42_00175	3920.93	1.52464	0.0631609	24.1389	9.76e-129	1.59e-127	hypothetical protein	NA
B4U42_05785	265.92	1.52566	0.136622	11.167	5.91e-29	1.81e-28	hypothetical protein	NA
B4U42_07785	7461.01	1.52622	0.156809	9.73298	2.18e-22	5.73e-22	aspartate-semialdehyde dehydrogenase	NA
B4U42_09890	3282.39	1.53335	0.130496	11.7502	7.05e-32	2.34e-31	nucleoid occlusion factor SlmA	NA
[truncated: 183 more rows]

## Sheet: Sheet 2
										NA
										NA
