# Supplementary material for: Transcriptomic differences noted in Glaesserella parasuis between growth in broth and on agar
Source: PLoS One. 2019 Aug 6;14(8):e0220365. doi: 10.1371/journal.pone.0220365 (PMC6684057; doi:10.1371/journal.pone.0220365)
Supplement: S2 Table — Genes from S1 Table with a statistically significant change of 1.6 fold or greater differential expression between G. parasuis 29755 grown in broth and on agar. Broth grown G. parasuis was utilized as the reference, with positive fold change indicating an increase in agar grown G. parasuis as compared to broth. (XLSX) [file pone.0220365.s002.xlsx]

## Sheet: S2 Table
COGs	locus_tag	baseMean	log2FoldChange	lfcSE	stat	pvalue	padj	product	gene
P	B4U42_00285	1840.54	-1.7527	0.0814827	-21.5101	1.25e-102	1.48e-101	sulfurtransferase TusD	NA
O	B4U42_00295	60252.7	-2.20449	0.103082	-5.86418	4.51354e-09	7.28041e-08	peptidylprolyl isomerase	NA
H	B4U42_00570	1862.06	-1.69482	0.0943346	-17.966	3.59e-72	2.56e-71	4'-phosphopantetheinyl transferase	NA
M	B4U42_00595	7123.4	-1.62004	0.073876	-21.9292	1.37e-106	1.69e-105	3-deoxy-D-manno-octulosonic acid transferase	NA
L	B4U42_00600	16917.7	-1.6086	0.139357	-11.543	8.01e-31	2.58e-30	DNA polymerase III subunit alpha	NA
O	B4U42_00635	23070.3	-2.14075	0.106218	-5.09091	3.56353e-07	5.52113e-06	endothelin-converting protein	NA
M	B4U42_00695	48475.3	-3.49904	0.119405	-15.9042	5.92401e-57	3.40269e-55	peptidase C40	NA
G	B4U42_00830	3124.39	2.04339	0.110492	4.01286	5.9988e-05	0.000784843	PTS mannose transporter subunit IID	NA
G	B4U42_00835	1790.77	2.19379	0.145095	4.0924	4.26927e-05	0.00056803	PTS mannose/fructose/sorbose transporter subunitIIC	NA
L	B4U42_00985	13281.3	2.33081	0.0569544	12.8314	1.093e-37	4.51581e-36	ATP-dependent endonuclease	NA
M	B4U42_01025	12960.1	-2.76967	0.111273	-10.5117	7.63115e-26	2.39618e-24	UDP-N-acetyl-D-mannosamine dehydrogenase	NA
GT	B4U42_01085	1713.1	2.45913	0.108641	7.90805	2.61461e-15	5.3081e-14	PTS ascorbate-specific transporter subunit IIA	NA
S	B4U42_01090	3307.32	2.81295	0.142504	8.51174	1.71341e-17	3.77109e-16	PTS ascorbate transporter subunit IIC	NA
KG	B4U42_01100	3809.22	1.64117	0.1253	13.0979	3.39e-39	1.33e-38	transcriptional regulator	NA
G	B4U42_01105	7134.64	1.96837	0.0922707	3.99228	6.54411e-05	0.000851458	xylulose 5-phosphate 3-epimerase	NA
G	B4U42_01110	6171.56	1.68008	0.0903164	18.6021	3.09e-77	2.38e-76	L-ribulose-5-phosphate 4-epimerase	araD
C	B4U42_01155	6203.49	-2.72818	0.11353	-9.93727	2.86565e-23	7.84723e-22	cytochrome C	NA
C	B4U42_01160	5204.6	-2.72392	0.103238	-10.8867	1.33335e-27	4.48576e-26	nitrate reductase	NA
C	B4U42_01165	8281.97	-3.03741	0.0963332	-14.9213	2.39697e-50	1.15201e-48	quinol dehydrogenase ferredoxin subunit NapH	NA
C	B4U42_01170	7474.68	-3.00626	0.0960479	-14.6413	1.53159e-48	7.21377e-47	ferredoxin-type protein NapG	NA
C	B4U42_01175	33775	-2.08205	0.119627	-4.02961	5.58695e-05	0.000735043	periplasmic nitrate reductase subunit alpha	NA
C	B4U42_01185	4269.2	-2.12191	0.0773699	-6.74564	1.52351e-11	2.78128e-10	ferredoxin-type protein NapF	napF
O	B4U42_01235	44008.1	-2.25795	0.08756	-7.51431	5.72101e-14	1.09536e-12	thiol:disulfide interchange protein	NA
C	B4U42_01260	9710.73	2.14468	0.108368	5.02616	5.00411e-07	7.60301e-06	lactate dehydrogenase	NA
G	B4U42_01265	17886.8	2.75744	0.111307	10.3986	2.51519e-25	7.59395e-24	hypothetical protein	NA
R	B4U42_01410	11064.5	2.60504	0.0540258	18.603	3.0368e-77	2.16717e-75	serine hydrolase family protein	NA
I	B4U42_01420	556.929	2.82101	0.168086	7.26422	3.75195e-13	7.06867e-12	oxidoreductase	NA
S	B4U42_01425	1029.1	2.37785	0.119252	6.52273	6.90402e-11	1.23174e-09	hypothetical protein	NA
G	B4U42_01430	399.967	2.29323	0.108832	6.36967	1.89436e-10	3.32927e-09	class II aldolase	NA
G	B4U42_01435	486.769	2.1209	0.105709	4.92769	8.32058e-07	1.24809e-05	hydroxypyruvate isomerase	NA
O	B4U42_01560	12913.9	-2.08593	0.0770817	-6.30414	2.89795e-10	5.01814e-09	deoxyribonuclease HsdR	NA
R	B4U42_01755	9099.4	-2.81512	0.087203	-13.9344	3.91455e-44	1.67614e-42	ABC transporter substrate-binding protein	NA
R	B4U42_01760	10216	-2.8331	0.0740357	-16.6554	2.76277e-62	1.66829e-60	cobalt transporter	NA
E	B4U42_01765	78347.3	-2.0543	0.0729975	-6.22347	4.8628e-10	8.29847e-09	alanine:cation symporter family protein	NA
M	B4U42_01830	39240.4	-1.6024	0.0761155	-21.0523	2.18e-98	2.43e-97	RIP metalloprotease RseP	rseP
P	B4U42_02040	1126.63	-2.78941	0.156166	-7.61636	2.6092e-14	5.16358e-13	cation transporter	NA
P	B4U42_02045	18109.9	-1.91784	0.0799577	-3.97516	7.0331e-05	0.000910052	tellurite resistance methyltransferase TehB	NA
L	B4U42_02065	29914.8	-1.63977	0.0662558	-24.7491	3.17e-135	5.58e-134	DNA primase	NA
-	B4U42_02075	5019.38	-2.26049	0.112013	-5.89654	3.71192e-09	6.02866e-08	hypothetical protein	NA
E	B4U42_02095	314173	3.69721	0.0693483	30.2417	6.70818e-201	1.12841e-198	ABC transporter substrate-binding protein	NA
G	B4U42_02165	11442	-1.62561	0.17265	-9.41564	4.7e-21	1.19e-20	N-acetylmannosamine-6-phosphate 2-epimerase	NA
-	B4U42_02200	10484.3	-2.38633	0.0957308	-8.21394	2.14039e-16	4.58238e-15	deoxyribose-phosphate aldolase	NA
D	B4U42_02280	9961.85	-1.88825	0.069383	-4.15452	3.2597e-05	0.000438663	rod shape-determining protein RodA	NA
EH	B4U42_02525	19307.4	-2.35814	0.12119	-6.25579	3.95509e-10	6.79871e-09	D-3-phosphoglycerate dehydrogenase	NA
G	B4U42_02530	10089.3	-2.64064	0.104652	-9.94379	2.68412e-23	7.43659e-22	ribose-5-phosphate isomerase	NA
G	B4U42_02535	19931.6	-2.69182	0.100478	-10.8663	1.66848e-27	5.5342e-26	phosphoglucosamine mutase	NA
E	B4U42_02540	31908.5	-2.52501	0.0910726	-10.1569	3.08872e-24	8.98016e-23	PLP-dependent threonine dehydratase	ilvA
S	B4U42_02550	41486.4	-2.68768	0.111033	-9.79606	1.17063e-22	3.13278e-21	hypothetical protein	NA
H	B4U42_02560	2333.1	1.776	0.0849034	20.9179	3.68e-97	3.98e-96	1,4-dihydroxy-2-naphthoatepolyprenyltransferase	NA
E	B4U42_02620	22252.1	-5.01779	0.139601	-24.4826	2.26443e-132	2.22197e-130	arginine transporter permease subunit ArtM	artM
E	B4U42_02625	24273.1	-5.85405	0.187873	-22.6432	1.62603e-113	1.53172e-111	ABC transporter	NA
TE	B4U42_02630	30119.9	-6.08161	0.292732	-15.3096	6.59518e-53	3.37644e-51	arginine ABC transporter substrate-bindingprotein	NA
E	B4U42_02635	15623.8	-5.47738	0.481415	-8.05412	8.00543e-16	1.63937e-14	arginine ABC transporter ATP-binding proteinArtP	NA
M	B4U42_02760	2789.29	2.2151	0.0702573	8.7549	2.04293e-18	4.67096e-17	glycosyl transferase	NA
P	B4U42_02785	38544.7	-2.8981	0.0836134	-15.525	2.34839e-54	1.25692e-52	metal ABC transporter substrate-binding protein	NA
P	B4U42_02790	14015.8	-4.13064	0.082773	-30.5733	2.77427e-205	5.02569e-203	manganese transporter	NA
P	B4U42_02795	8239.53	-5.05984	0.0989293	-34.9729	5.81971e-268	1.37054e-265	metal ABC transporter permease	NA
P	B4U42_02800	9245.61	-5.50077	0.131451	-29.6747	1.62731e-193	2.3952e-191	metal ABC transporter permease	NA
O	B4U42_02855	52641	4.55165	0.303483	9.72593	2.33765e-22	6.11686e-21	molecular chaperone HtpG	NA
-	B4U42_02885	1233	-2.36748	0.136315	-5.63023	1.79971e-08	2.82555e-07	hypothetical protein	NA
-	B4U42_02890	7400.59	-2.63537	0.153551	-6.74281	1.55349e-11	2.81421e-10	hypothetical protein	NA
EP	B4U42_02900	105239	-2.20153	0.122506	-4.91023	9.09711e-07	1.35593e-05	ABC transporter	NA
L	B4U42_02915	7881.56	-2.44148	0.111567	-7.54236	4.61539e-14	8.98285e-13	ribonuclease HI	NA
R	B4U42_02925	17983.7	1.76031	0.0569164	30.9281	5.01e-210	1.48e-208	DNA-binding protein H-NS-like protein	NA
C	B4U42_02930	6002.36	-2.27391	0.0465173	-14.4874	1.45531e-47	6.7201e-46	Na+/H+ antiporter	NA
E	B4U42_02955	9394.86	-2.06355	0.103852	-4.46359	8.05975e-06	0.000112312	ABC transporter ATP-binding protein	NA
H	B4U42_02990	8482.26	-2.22416	0.14374	-4.34227	1.41018e-05	0.000191964	bifunctionaldiaminohydroxyphosphoribosylaminopyrimidinedeaminase/5-amino-6-(5-phosphoribosylamino)uracilreductase	ribD
R	B4U42_03010	2080.16	-3.13709	0.329033	-4.67153	2.98964e-06	4.29305e-05	ABC transporter ATP-binding protein	NA
R	B4U42_03015	1859.52	-4.00706	0.311358	-7.73085	1.06831e-14	2.1321e-13	ABC transporter permease	NA
-	B4U42_03020	1418.71	1.70183	0.086543	19.6646	4.33e-86	3.89e-85	lactate dehydrogenase	NA
-	B4U42_03145	154.557	-2.70957	0.157145	-7.06084	1.65498e-12	3.06889e-11	terminase	NA
R	B4U42_03150	1865.91	-2.97607	0.0800064	-17.1995	2.67636e-66	1.70347e-64	DNA packaging protein	NA
OU	B4U42_03165	1006.62	-2.51111	0.0888796	-10.2511	1.17004e-24	3.4443e-23	peptidase S14	NA
F	B4U42_03320	4519.48	-3.3134	0.0821825	-20.8487	1.56495e-96	1.36498e-94	phosphoribosylformylglycinamidine cyclo-ligase	NA
EP	B4U42_03395	14581.9	-1.74478	0.0986869	-17.68	5.98e-70	4.06e-69	peptide ABC transporter permease	NA
L	B4U42_03415	10401.6	-2.08765	0.0459213	-10.6193	2.42341e-26	7.71234e-25	crossover junction endodeoxyribonuclease RuvC	NA
-	B4U42_03420	39710.1	-2.26419	0.0857085	-7.7494	9.23258e-15	1.85835e-13	Holliday junction resolvase	NA
K	B4U42_03620	1384.08	-1.73696	0.141002	-12.3187	7.19e-35	2.58e-34	arginine repressor	NA
P	B4U42_03685	16820.8	-2.88342	0.120381	-10.6613	1.54428e-26	4.98189e-25	potassium transporter	NA
L	B4U42_03690	9099.84	-2.26429	0.0923992	-7.18936	6.50975e-13	1.2167e-11	Holliday junction branch migration DNA helicaseRuvB	NA
R	B4U42_03710	6053.4	-1.778	0.137604	-12.9211	3.42e-38	1.32e-37	ABC transporter ATP-binding protein	NA
O	B4U42_03760	420301	-2.11198	0.098185	-5.2144	1.84413e-07	2.87611e-06	pitrilysin	NA
R	B4U42_03765	1122.61	2.00167	0.0986487	4.07176	4.66598e-05	0.000617324	lysogenization protein HflD	NA
M	B4U42_03805	4077.49	1.77135	0.0779726	22.7176	3e-114	4.05e-113	ADP-heptose--LPS heptosyltransferase	NA
M	B4U42_03820	9019.96	2.02164	0.0968148	4.35514	1.32984e-05	0.000183145	glycosyltransferase	NA
M	B4U42_03825	6800.02	1.74828	0.0810778	21.563	4e-103	4.73e-102	glycosyl transferase family 25	NA
O	B4U42_03905	15004	1.62733	0.187726	8.66862	4.37e-18	1.01e-17	redox-regulated molecular chaperone Hsp33	NA
L	B4U42_03945	12602.3	1.65263	0.122585	13.4814	2.01e-41	8.21e-41	DNA polymerase IV	NA
L	B4U42_03985	1447.81	-1.73085	0.0770613	-22.4607	1.01e-111	1.32e-110	IS1595 family transposase	NA
-	B4U42_04095	16366.8	2.95829	0.072411	18.758	1.66394e-78	1.22456e-76	hypothetical protein	NA
-	B4U42_04220	6321.94	2.63527	0.0987271	10.4861	1.00038e-25	3.09987e-24	hypothetical protein	NA
-	B4U42_04255	693.445	2.7234	0.0924341	12.1535	5.49622e-34	2.08768e-32	hypothetical protein	NA
-	B4U42_04260	1163.03	2.29146	0.0671105	10.3034	6.80466e-25	2.02848e-23	hypothetical protein	NA
M	B4U42_04350	36011.7	-1.74872	0.115199	-15.1799	4.8e-52	2.47e-51	UDP-N-acetylglucosamine1-carboxyvinyltransferase	murA
J	B4U42_04360	12214.6	-2.26012	0.0905066	-7.29366	3.01649e-13	5.7289e-12	16S rRNA(adenine(1518)-N(6)/adenine(1519)-N(6))-dimethyltransferase	NA
K	B4U42_04435	29928.9	-2.9375	0.086111	-15.5323	2.0983e-54	1.14919e-52	RNA polymerase sigma factor RpoE	rpoE
T	B4U42_04440	66319.3	-2.361	0.100936	-7.53944	4.72003e-14	9.1112e-13	transcriptional regulator	NA
S	B4U42_04445	30699.1	-2.98859	0.127102	-10.925	8.75108e-28	2.98678e-26	CYTH domain-containing protein	NA
O	B4U42_04505	17163.1	-1.63181	0.0643035	-25.3767	4.56e-142	8.86e-141	anhydro-N-acetylmuramic acid kinase	NA
F	B4U42_04520	688.18	1.61882	0.106919	15.1407	8.73e-52	4.46e-51	N-acetyltransferase	NA
T	B4U42_04805	2119.15	-1.62555	0.11297	-14.3892	6.05e-47	2.72e-46	bis(5'-nucleosyl)-tetraphosphatase(symmetrical)	apaH
K	B4U42_04825	554.329	5.48278	0.221279	17.547	6.27076e-69	4.34342e-67	transcriptional regulator	NA
-	B4U42_04835	1930.89	3.67884	0.129575	16.0435	6.35243e-58	3.73999e-56	hypothetical protein	NA
-	B4U42_04840	815.816	4.47391	0.186074	15.445	8.15306e-54	4.26677e-52	hypothetical protein	NA
-	B4U42_04860	1818.44	2.13177	0.0629331	8.44973	2.91976e-17	6.3667e-16	hypothetical protein	NA
S	B4U42_04885	233.366	3.6187	0.20005	10.091	6.05521e-24	1.71807e-22	transcriptional regulator	NA
S	B4U42_04890	162.055	3.21754	0.199271	8.11728	4.76762e-16	1.00248e-14	phage regulatory protein	NA
S	B4U42_04910	14710.9	-2.2817	0.0759304	-8.97797	2.75802e-19	6.43084e-18	HicB family protein	NA
T	B4U42_05215	10174.8	1.68336	0.0517597	32.5226	5.1e-232	1.85e-230	protein phosphatase	NA
-	B4U42_05335	65741.8	3.03372	0.073321	19.5541	3.80948e-85	2.89397e-83	hypothetical protein	NA
-	B4U42_05430	0.478595	-1.77986	1.60826	-1.1067	0.268424	0.296686	hypothetical protein	NA
-	B4U42_05550	13706.8	4.8951	0.105217	31.3173	2.71475e-215	5.32771e-213	hypothetical protein	NA
O	B4U42_05555	16164.3	4.51888	0.109367	26.6889	6.32527e-157	7.448e-155	peptide-methionine (R)-S-oxide reductase	NA
O	B4U42_05560	3806.83	3.98073	0.106628	22.3275	2.00019e-110	1.81171e-108	cytochrome C biogenesis protein CcdA	NA
OC	B4U42_05565	5031.24	4.17763	0.0859814	29.9789	1.84866e-197	2.9024e-195	hypothetical protein	NA
J	B4U42_05680	9711.68	1.78906	0.169491	10.5555	4.79e-26	1.38e-25	23S rRNA (uridine(2552)-2'-O)-methyltransferase	NA
H	B4U42_05730	5830.77	-1.99085	0.0898114	-4.35194	1.34936e-05	0.000184753	methionine adenosyltransferase	metK
F	B4U42_05760	2415.4	-4.05651	0.0958867	-25.6189	9.39615e-145	1.00581e-142	5-(carboxyamino)imidazole ribonucleotide mutase	purE
S	B4U42_05800	7171.18	-2.31662	0.0740236	-9.68103	3.63051e-22	9.39545e-21	hypothetical protein	NA
R	B4U42_05855	40510.5	-2.27914	0.112306	-6.04725	1.47343e-09	2.46094e-08	lipoprotein NlpI	NA
JKL	B4U42_05860	67700.1	-2.65763	0.139914	-7.55917	4.05654e-14	7.96097e-13	ATP-dependent RNA helicase	NA
JF	B4U42_05865	6675.24	-3.06771	0.154808	-9.48082	2.52292e-21	6.06274e-20	tRNA adenosine(34) deaminase TadA	NA
R	B4U42_06025	2954.39	1.6339	0.0706183	23.137	1.96e-118	2.81e-117	tRNA(Met) cytidine acetyltransferase	NA
R	B4U42_06030	2427.67	2.07652	0.0493447	9.65686	4.59732e-22	1.16416e-20	rRNA maturation RNase YbeY	NA
H	B4U42_06035	3304.8	2.24592	0.0697194	9.26453	1.95943e-20	4.61445e-19	molybdenum cofactor biosynthesis protein MoaE	moaE
H	B4U42_06040	1942.62	2.32385	0.0660956	10.9516	6.52724e-28	2.26054e-26	molybdopterin synthase sulfur carrier subunit	NA
H	B4U42_06045	3471.63	2.22468	0.061602	10.1406	3.64666e-24	1.0473e-22	cyclic pyranopterin monophosphate synthase MoaC	moaC
H	B4U42_06050	12466.1	1.8628	0.0593968	4.42456	9.66393e-06	0.000133874	GTP 3'	8-cyclase MoaA
-	B4U42_06105	183.568	4.43315	0.223403	12.6818	7.46028e-37	2.97779e-35	hypothetical protein	NA
-	B4U42_06110	531.307	3.30279	0.137215	12.4096	2.31714e-35	9.09476e-34	preprotein translocase subunit SecG	NA
-	B4U42_06155	87.7194	2.83603	0.272772	4.53137	5.86033e-06	8.26412e-05	hypothetical protein	NA
-	B4U42_06205	457.664	4.27278	0.189447	14.1083	3.37401e-45	1.47144e-43	hypothetical protein	NA
-	B4U42_06215	95.3206	3.6567	0.254638	8.07692	6.64211e-16	1.37212e-14	hypothetical protein	NA
-	B4U42_06225	165.624	3.39971	0.208571	8.62879	6.2002e-18	1.3775e-16	hypothetical protein	NA
-	B4U42_06230	39.6342	-2.85951	0.265439	-4.74501	2.08497e-06	3.03093e-05	hypothetical protein	NA
S	B4U42_06245	25.0843	1.78872	0.284396	6.28956	3.18e-10	5.82e-10	Cro/Cl family transcriptional regulator	NA
R	B4U42_06575	3377.18	-1.66938	0.10125	-16.4877	4.5e-61	2.66e-60	transcriptional regulator	higA
E	B4U42_06585	24266.1	-2.15094	0.0890696	-6.18547	6.19188e-10	1.04906e-08	chorismate synthase	NA
L	B4U42_06620	18584	-2.2293	0.0580379	-10.8429	2.15449e-27	7.04699e-26	exodeoxyribonuclease VII large subunit	NA
-	B4U42_06760	8412.82	2.91486	0.125697	10.4606	1.31077e-25	4.00891e-24	DinI family protein	NA
-	B4U42_07015	405.974	2.16927	0.092535	6.15196	7.6533e-10	1.28739e-08	hypothetical protein	NA
-	B4U42_07020	870.915	2.60389	0.0835257	12.019	2.82496e-33	1.0395e-31	hypothetical protein	NA
-	B4U42_07080	54.6599	-1.60597	0.201772	-7.95934	1.73e-15	3.73e-15	hypothetical protein	NA
JH	B4U42_07245	13720.3	2.77887	0.0789155	14.9384	1.85377e-50	9.09508e-49	30S ribosomal protein S6--L-glutamate ligase	NA
S	B4U42_07250	24643.4	3.92212	0.0796345	29.1598	6.2803e-187	8.21673e-185	carboxymuconolactone decarboxylase familyprotein	NA
I	B4U42_07255	52103.9	7.36201	0.0812135	70.9489	0	0	acyl-CoA dehydrogenase	NA
P	B4U42_07260	29311.2	7.63228	0.0842133	71.631	0	0	ABC transporter ATP-binding protein	NA
P	B4U42_07265	37446.8	7.3159	0.0967711	59.0662	0	0	ABC transporter substrate-binding protein	NA
P	B4U42_07270	9148.66	6.73116	0.108634	47.2337	0	0	ABC transporter permease	NA
M	B4U42_07275	2636.68	-1.92091	0.0538014	-5.96474	2.45017e-09	4.03506e-08	monofunctional biosynthetic peptidoglycantransglycosylase	NA
K	B4U42_07280	2342.49	-1.64053	0.0622708	-26.3451	5.84e-153	1.24e-151	Trp operon repressor	NA
M	B4U42_07285	5329.94	-1.60506	0.0643307	-24.9501	2.13e-137	3.83e-136	outer membrane lipoprotein carrier protein LolA	lolA
OC	B4U42_07370	10556.4	-1.70024	0.0729699	-23.3006	4.37e-120	6.29e-119	thiol reductant ABC exporter subunit CydC	NA
S	B4U42_07380	30732	-1.95226	0.0782135	-4.50387	6.67285e-06	9.35391e-05	DUF490 domain-containing protein	NA
M	B4U42_07385	27638.1	-2.46919	0.0903119	-9.62432	6.31203e-22	1.53731e-20	hypothetical protein	NA
S	B4U42_07390	34679.1	-3.21165	0.0939475	-17.1548	5.78975e-66	3.58812e-64	hypothetical protein	NA
M	B4U42_07560	40853.6	-1.6394	0.0655551	-25.0079	5.02e-138	9.11e-137	murein DD-endopeptidase MepM	NA
R	B4U42_07585	5472.88	-1.70583	0.0883978	-19.2972	5.67e-83	4.82e-82	phosphatase	NA
S	B4U42_07760	11351.4	2.02189	0.0628457	6.71303	1.90619e-11	3.42678e-10	hypothetical protein	NA
R	B4U42_07790	2687.98	1.70457	0.126555	13.469	2.38e-41	9.69e-41	hypothetical protein	NA
R	B4U42_07795	24369.2	-4.09887	0.0846313	-29.5266	1.31266e-191	1.81842e-189	NCS2 family permease	NA
F	B4U42_07815	3892.06	1.663	0.0852982	19.4963	1.18e-84	1.03e-83	UMP kinase	NA
L	B4U42_07830	5377.17	-2.67621	0.106806	-10.0763	7.0313e-24	1.97128e-22	DNA repair protein RecO	NA
R	B4U42_07835	13958	-1.99772	0.0970811	-4.09674	4.19009e-05	0.000560663	GTPase Era	era
K	B4U42_07840	7293.2	-1.67582	0.0834951	-20.0709	1.33e-89	1.28e-88	ribonuclease 3	NA
E	B4U42_08030	77870.8	5.62051	0.0723627	55.5606	0	0	ABC transporter substrate-binding protein	NA
E	B4U42_08035	3828.26	3.15438	0.0747199	20.8028	4.08675e-96	3.43725e-94	hypothetical protein	NA
J	B4U42_08085	53070.9	-2.13647	0.0557144	-9.62884	6.04048e-22	1.50949e-20	ribonuclease E/G	NA
J	B4U42_08090	28801.6	-2.60184	0.0826814	-12.1168	8.60057e-34	3.21498e-32	tRNA pseudouridine(38-40) synthase TruA	NA
I	B4U42_08315	18665.1	2.65323	0.0958285	10.9908	4.23001e-28	1.50935e-26	hypothetical protein	NA
F	B4U42_08330	2023.04	-3.42627	0.0912728	-20.0089	4.60733e-89	3.61676e-87	bifunctionalphosphoribosylaminoimidazolecarboxamideformyltransferase/inosine monophosphate cyclohydrolase	purH
CE	B4U42_08355	1800	2.91143	0.0909859	14.4136	4.2518e-47	1.92557e-45	3-isopropylmalate dehydrogenase	leuB
R	B4U42_08370	1761.25	-1.88496	0.0657178	-4.33607	1.45053e-05	0.000196322	phosphatase	NA
KT	B4U42_08455	21403.3	2.05229	0.0901198	5.01875	5.20078e-07	7.85118e-06	repressor LexA	lexA
-	B4U42_08545	147.552	1.62955	0.118789	13.718	7.92e-43	3.31e-42	hypothetical protein	NA
M	B4U42_08565	200117	1.66331	0.0643572	25.8449	2.77e-147	5.44e-146	porin OmpA	NA
-	B4U42_08625	13.9661	1.79237	0.35515	5.04679	4.49e-07	7.18e-07	hypothetical protein	NA
C	B4U42_08665	25872.1	3.13246	0.155138	9.87804	5.18352e-23	1.40313e-21	citrate (Si)-synthase	NA
C	B4U42_08670	68082.7	3.3166	0.177708	9.65969	4.47217e-22	1.14478e-20	bifunctional aconitate hydratase2/2-methylisocitrate dehydratase	acnB
C	B4U42_08675	70648.5	3.45797	0.190573	9.7494	1.85569e-22	4.91028e-21	isocitrate dehydrogenase (NADP(+))	NA
KT	B4U42_08700	9651.63	1.64035	0.109888	14.9274	2.19e-50	1.07e-49	transcriptional regulator	NA
R	B4U42_08710	8313.6	-1.62274	0.0695259	-23.34	1.74e-120	2.52e-119	MBL fold metallo-hydrolase	NA
S	B4U42_08715	13379.6	-2.01068	0.0690658	-5.9462	2.7444e-09	4.48824e-08	Twin-arginine translocation pathway signal	NA
T	B4U42_08730	11650.6	-1.71517	0.101689	-16.8668	7.89e-64	4.78e-63	RNA chaperone ProQ	NA
S	B4U42_08780	7896.11	-2.965	0.124611	-10.9541	6.35295e-28	2.23302e-26	3-hydroxydecanoyl-ACP dehydratase	NA
-	B4U42_08835	225.825	1.6868	0.135957	12.4069	2.4e-35	8.72e-35	hypothetical protein	NA
-	B4U42_08840	463.642	2.4806	0.105758	8.32656	8.32255e-17	1.79813e-15	hypothetical protein	NA
-	B4U42_08845	829.719	2.76765	0.104742	11.1478	7.33651e-29	2.65807e-27	Type II secretory pathway	pseudopilin PulG
I	B4U42_08850	37566.8	2.44303	0.104104	8.09789	5.59199e-16	1.16541e-14	beta-hydroxydecanoyl-ACP dehydratase	NA
-	B4U42_09185	7667.27	3.02987	0.0911216	15.6919	1.71792e-55	9.63263e-54	YnbE family lipoprotein	NA
K	B4U42_09190	8636.53	1.99859	0.0488971	8.15152	3.59373e-16	7.62453e-15	transcriptional regulator	NA
IQ	B4U42_09280	99298.5	1.79365	0.0555601	32.283	1.21e-228	4.33e-227	beta-ketoacyl-[acyl-carrier-protein] synthase I	NA
C	B4U42_09285	50544.8	1.98373	0.0553729	6.92997	4.20937e-12	7.74458e-11	cytochrome B562	NA
-	B4U42_09295	695.077	1.64422	0.0872792	18.8387	3.64e-79	2.89e-78	hypothetical protein	NA
E	B4U42_09555	128836	-4.67226	0.177412	-17.3171	3.49297e-67	2.28499e-65	glutamate synthase	NA
ER	B4U42_09560	43652.1	-5.13888	0.144217	-24.5386	5.72155e-133	5.85837e-131	glutamate synthase small subunit	NA
S	B4U42_09565	10782.2	3.49173	0.108597	17.4197	5.85244e-68	3.93786e-66	hypothetical protein	NA
E	B4U42_09570	8595.33	3.7677	0.0654613	33.1142	1.85534e-240	3.97212e-238	amino acid ABC transporter ATP-binding protein	NA
E	B4U42_09575	10366.5	4.33489	0.0688718	39.7099	0	0	amino acid ABC transporter permease	NA
TE	B4U42_09580	82869.3	7.29703	0.0518627	109.848	0	0	amino acid ABC transporter substrate-bindingprotein	NA
-	B4U42_09650	459.155	2.05236	0.0940998	4.80727	1.53007e-06	2.25208e-05	hypothetical protein	NA
R	B4U42_09745	7794.49	-2.6626	0.0765004	-13.8901	7.26911e-44	3.05692e-42	C4-dicarboxylate ABC transporter	NA
F	B4U42_10095	2577.42	-5.67752	0.11004	-37.0547	1.50662e-300	3.94233e-298	phosphoribosylamine--glycine ligase	NA
MU	B4U42_10100	11568.1	-1.75192	0.114527	-15.297	8.01e-53	4.2e-52	autotransporter outer membrane beta-barreldomain-containing protein	NA
UO	B4U42_10150	9585.51	2.07295	0.0491218	9.62802	6.08925e-22	1.50949e-20	protease SohB	NA
P	B4U42_10155	3262.44	1.9417	0.0536888	6.36446	1.95979e-10	3.41875e-09	thiosulfate sulfurtransferase	NA
L	B4U42_10215	52607.3	2.04059	0.0944854	4.6631	3.11478e-06	4.44564e-05	DNA repair protein RecN	NA
E	B4U42_10240	101123	4.93273	0.0708367	47.048	0	0	cysteine synthase A	cysK
L	B4U42_10255	11179.8	-1.63527	0.102391	-15.9708	2.04e-57	1.14e-56	Holliday junction branch migration protein RuvA	NA
O	B4U42_10340	9791.87	2.67801	0.180698	5.96581	2.43418e-09	4.03506e-08	molecular chaperone DnaJ	dnaJ
S	B4U42_10345	3978.32	3.1453	0.165443	9.34039	9.5977e-21	2.28309e-19	VapD	NA
O	B4U42_10350	179700	3.35295	0.302821	5.78874	7.09158e-09	1.1361e-07	molecular chaperone DnaK	NA
EF	B4U42_10365	3670.45	-3.90962	0.0888869	-25.9838	7.55065e-149	8.46751e-147	carbamoyl-phosphate synthase small subunit	NA
EF	B4U42_10370	6937.02	-3.63214	0.0723083	-28.1038	8.79504e-174	1.09012e-171	carbamoyl phosphate synthase large subunit	carB
R	B4U42_10405	7351.44	-2.47773	0.136862	-6.41322	1.42482e-10	2.5229e-09	C4-dicarboxylate ABC transporter	NA
-	B4U42_10555	5913.12	-2.10919	0.109307	-4.65834	3.18767e-06	4.52227e-05	MFS transporter	NA
F	B4U42_10625	11463.8	2.05617	0.0899707	5.07018	3.97444e-07	6.11751e-06	uridine phosphorylase	NA
J	B4U42_10660	265706	-1.75729	0.114648	-15.3278	4.99e-53	2.64e-52	elongation factor G	fusA
F	B4U42_10745	7417.14	-2.16629	0.120192	-4.71156	2.45826e-06	3.55165e-05	phosphoribosylformylglycinamidine synthase	NA
E	B4U42_10815	4923.13	-4.88325	0.36882	-8.90202	5.48379e-19	1.26611e-17	anthranilate phosphoribosyltransferase	trpD
EH	B4U42_10820	2341.29	-6.08214	0.351706	-12.744	3.36718e-37	1.36719e-35	glutamine amidotransferase	NA
EH	B4U42_10825	7799.6	-6.08517	0.312264	-14.3634	8.78123e-47	3.90185e-45	anthranilate synthase component I	NA
F	B4U42_10930	2761.65	-2.1635	0.0651101	-8.65464	4.94475e-18	1.10904e-16	phosphoribosylaminoimidazolesuccinocarboxamidesynthase	NA
-	B4U42_11255	1510.08	1.6877	0.0949684	17.7712	1.18e-70	8.13e-70	hypothetical protein	NA
-	B4U42_11305	6056.28	1.87353	0.0540758	5.05825	4.23127e-07	6.47054e-06	transcriptional regulator	NA
FR	B4U42_11575	1362.77	-2.96134	0.111168	-12.2458	1.76978e-34	6.83252e-33	hypothetical protein	NA
E	B4U42_11720	98038.2	-3.64253	0.101341	-20.155	2.43342e-90	1.97611e-88	type I glutamate--ammonia ligase	glnA
O	B4U42_11915	80806.2	-2.53241	0.0968838	-9.624	6.33204e-22	1.53731e-20	serine peptidase	NA
J	B4U42_11925	7546.64	1.86073	0.0547153	4.76521	1.88659e-06	2.75958e-05	50S ribosomal protein L11 methyltransferase	NA
I	B4U42_11965	21468.2	-3.3315	0.113476	-15.2587	1.44001e-52	7.21535e-51	alpha/beta hydrolase	NA
S	B4U42_12005	57500.9	-1.67027	0.11241	-14.8587	6.11e-50	2.93e-49	TIGR00156 family protein	NA
