# Supplementary material for: Transcriptomic differences noted in Glaesserella parasuis between growth in broth and on agar
Source: PLoS One. 2019 Aug 6;14(8):e0220365. doi: 10.1371/journal.pone.0220365 (PMC6684057; doi:10.1371/journal.pone.0220365)
Supplement: S3 Table — Genes that have been previously associated with virulence were selected from the whole differential expression data (S1 Table) for comparison between the two treatment groups. (XLSX) [file pone.0220365.s003.xlsx]

## Sheet: S3 Table
locus_tag	baseMean	log2FoldChange	lfcSE	stat	pvalue	padj	product	gene
B4U42_09440	1185.53	-0.763221	0.100736	-7.57647	3.55e-14	7.4e-14	heme exporter protein CcmB	ccmB
B4U42_09430	535.005	-0.502984	0.0937401	-5.36573	8.06e-08	1.32e-07	heme exporter protein CcmD	ccmD
B4U42_10865	9442.67	0.632559	0.0508749	12.4336	1.72e-35	6.27e-35	ATP-dependent Clp protease proteolytic subunit	clpP
B4U42_10870	16695.8	0.404477	0.0418934	9.65492	4.69e-22	1.23e-21	ATP-dependent Clp protease ATP-binding subunitClpX	clpX
B4U42_05920	5639.67	-0.505996	0.0703655	-7.19096	6.43e-13	1.29e-12	outer membrane-stress sensor serineendopeptidase DegS	degS
B4U42_10160	2828.64	0.96899	0.0501369	19.3269	3.19e-83	2.72e-82	TonB-system energizer ExbB	exbB
B4U42_10165	2811.2	0.877646	0.0438707	20.0053	4.95e-89	4.73e-88	TonB system transport protein ExbD	exbD
B4U42_07490	8600.87	-0.488977	0.102031	-4.79243	1.65e-06	2.59e-06	ABC transporter ATP-binding protein	fbpC
B4U42_02500	18788.7	-0.363496	0.0578824	-6.27991	3.39e-10	6.18e-10	UDP-glucose 4-epimerase	galE
B4U42_05685	75541.1	0.367046	0.199117	1.84337	0.065275	0.0773745	ATP-dependent metalloprotease	hflB
B4U42_09265	21398.8	0.231248	0.0454492	5.08807	3.62e-07	5.81e-07	protease modulator HflK	hflK
B4U42_02585	2146.06	0.66641	0.187675	3.55088	0.000383943	0.000535201	heme utilization protein HutZ	hutZ
B4U42_01815	29116.6	-1.53671	0.100535	-15.2854	9.57e-53	5.01e-52	UDP-3-O-(3-hydroxymyristoyl)glucosamineN-acyltransferase	lpxD
B4U42_11555	2740.91	0.886312	0.0848369	10.4472	1.51e-25	4.27e-25	lauroyl-Kdo(2)-lipid IV(A) myristoyltransferase	msbB
B4U42_00405	378.229	-0.500615	0.0910624	-5.49749	3.85e-08	6.46e-08	heme ABC transporter ATP-binding protein	NA
B4U42_00410	588.791	-0.657466	0.0962947	-6.82764	8.63e-12	1.67e-11	iron ABC transporter permease	NA
B4U42_00415	660.965	-0.604667	0.142984	-4.22892	2.35e-05	3.51e-05	hemin ABC transporter substrate-binding protein	NA
B4U42_00430	11034	1.04311	0.0545598	19.1186	1.77e-81	1.46e-80	ADP-L-glycero-D-mannoheptose-6-epimerase	NA
B4U42_00590	3654.73	-1.80578	0.0996009	-18.1302	1.84e-73	1.35e-72	phosphopantetheine adenylyltransferase	NA
B4U42_00595	7123.4	-1.62004	0.073876	-21.9292	1.37e-106	1.69e-105	3-deoxy-D-manno-octulosonic acid transferase	NA
B4U42_00625	4967.35	0.737859	0.0737914	9.99925	1.54e-23	4.12e-23	leucyl aminopeptidase	NA
B4U42_00880	743.374	0.234775	0.0750193	3.12952	0.0017509	0.00235616	ATP-dependent protease	NA
B4U42_01010	6296.73	-0.280904	0.0516315	-5.44056	5.31e-08	8.82e-08	undecaprenyl-phosphatealpha-N-acetylglucosaminyl 1-phosphate transferase	NA
B4U42_01020	4819.66	-0.617908	0.0842762	-7.33194	2.27e-13	4.61e-13	UDP-N-acetylglucosamine 2-epimerase(non-hydrolyzing)	NA
B4U42_01025	12952.9	-2.76535	0.11105	-24.9017	7.13e-137	1.27e-135	UDP-N-acetyl-D-mannosamine dehydrogenase	NA
B4U42_01295	2789.76	-0.0149953	0.0951195	-0.157647	0.874735	0.886001	metalloprotease TldD	NA
B4U42_01780	2736.7	-0.416166	0.0731658	-5.68799	1.29e-08	2.2e-08	ADP-heptose--LPS heptosyltransferase I	NA
B4U42_01805	15927.8	-1.58503	0.112472	-14.0927	4.21e-45	1.81e-44	acyl-[acyl-carrier-protein]--UDP-N-acetylglucosamine O-acyltransferase	NA
B4U42_02320	10694.4	0.437166	0.163747	2.66976	0.00759044	0.00978059	HslU--HslV peptidase proteolytic subunit	NA
B4U42_02325	28704.7	0.861008	0.173915	4.95075	7.39e-07	1.17e-06	HslU--HslV peptidase ATPase subunit	NA
B4U42_02565	638.056	0.0450253	0.0655735	0.686639	0.49231	0.523257	tetraacyldisaccharide 4'-kinase	NA
B4U42_02570	5192.99	-0.705079	0.0478625	-14.7313	4.06e-49	1.9e-48	tetraacyldisaccharide 4'-kinase	NA
B4U42_02580	1938.83	0.257707	0.284443	0.906007	0.364932	0.397406	heme iron utilization protein	NA
B4U42_02600	883.57	0.442547	0.0954666	4.63561	3.56e-06	5.51e-06	lipopolysaccharideN-acetylmannosaminouronosyltransferase	NA
B4U42_02605	1224.88	0.31003	0.0587657	5.2757	1.32e-07	2.16e-07	O-antigen assembly polymerase	NA
B4U42_02770	5462.81	-0.316649	0.0397667	-7.96267	1.68e-15	3.64e-15	hemolysin regulation protein AhpA	NA
B4U42_02960	29083.1	-1.33983	0.0629292	-21.2911	1.37e-100	1.56e-99	iron ABC transporter permease	NA
B4U42_02965	184014	0.25182	0.0775341	3.24786	0.00116277	0.00158397	iron ABC transporter substrate-binding protein	NA
B4U42_03545	5756.7	0.151313	0.0472981	3.19913	0.00137845	0.00186743	lipid-A-disaccharide synthase	NA
B4U42_03580	5670.04	0.212563	0.0653296	3.25371	0.00113908	0.00155457	3-deoxy-manno-octulosonate cytidylyltransferase	NA
B4U42_03760	420142	-2.10736	0.098126	-21.4761	2.61e-102	3.04e-101	pitrilysin	NA
B4U42_03805	4077.49	1.77135	0.0779726	22.7176	3e-114	4.05e-113	ADP-heptose--LPS heptosyltransferase	NA
B4U42_03810	3717.22	1.44415	0.0786653	18.3582	2.84e-75	2.13e-74	LPS biosynthesis glycosyltransferase	NA
B4U42_03950	36755.6	1.08233	0.144788	7.47525	7.71e-14	1.59e-13	protease HtpX	NA
B4U42_04370	35017.6	0.63121	0.0542256	11.6405	2.57e-31	8.42e-31	bifunctional heptose 7-phosphate kinase/heptose1-phosphate adenyltransferase	NA
B4U42_05260	1530	0.905012	0.0691248	13.0924	3.64e-39	1.42e-38	heme-binding protein	NA
B4U42_06715	7994.69	0.164556	0.0583638	2.8195	0.00480993	0.00631534	D-glycero-beta-D-manno-heptose 1,7-bisphosphate7-phosphatase	NA
B4U42_06815	9714.77	0.285748	0.0417631	6.84212	7.8e-12	1.52e-11	Xaa-Pro aminopeptidase	NA
B4U42_06860	5392.16	0.0939333	0.123385	0.761302	0.446477	0.478445	metalloprotease PmbA	NA
B4U42_06870	2027.38	0.452825	0.052296	8.65881	4.77e-18	1.1e-17	invasion protein expression up-regulator SirB	NA
B4U42_06900	9815.51	-0.24144	0.090186	-2.6771	0.007426	0.00958	cytolethal distending toxin subunit CdtB	NA
B4U42_07050	2491.41	-0.447596	0.13898	-3.22058	0.00127934	0.00173742	exopolysaccharide biosynthesis protein	NA
B4U42_07190	19456.8	-0.39395	0.069605	-5.65983	1.52e-08	2.57e-08	cytolethal distending toxin subunit CdtB	NA
B4U42_07495	25356.1	-0.61312	0.060292	-10.1692	2.72e-24	7.45e-24	iron ABC transporter permease	NA
B4U42_07810	19516.6	0.00302792	0.0685423	0.044176	0.964764	0.968261	phosphoheptose isomerase	NA
B4U42_07865	58563.5	0.314963	0.0490678	6.41893	1.37e-10	2.56e-10	UDP-3-O-[3-hydroxymyristoyl] N-acetylglucosaminedeacetylase	NA
B4U42_08245	53310.4	-0.314134	0.076043	-4.13101	3.61e-05	5.33e-05	tyrosine-protein kinase	NA
B4U42_08250	10350.5	0.02145	0.0718717	0.298449	0.765361	0.787035	low molecular weight phosphotyrosine proteinphosphatase	NA
B4U42_08255	53942.1	0.138461	0.0609784	2.27066	0.0231676	0.0286523	sugar transporter	NA
B4U42_08260	20247.3	-1.23297	0.0853975	-14.438	2.98e-47	1.34e-46	polysaccharide biosynthesis protein	NA
B4U42_08265	5701.02	-0.843127	0.0812541	-10.3764	3.17e-25	8.88e-25	sugar transferase	NA
B4U42_08270	10562.8	-0.508293	0.0871811	-5.83031	5.53e-09	9.6e-09	DegT/DnrJ/EryC1/StrS family aminotransferase	NA
B4U42_08275	8214.98	-1.00426	0.13676	-7.34327	2.08e-13	4.24e-13	glycosyl transferase	NA
B4U42_08280	10259.2	-0.808053	0.129037	-6.26218	3.8e-10	6.91e-10	glycosyl transferase	NA
B4U42_08285	6080.88	-0.895071	0.127184	-7.03762	1.96e-12	3.87e-12	hypothetical protein	NA
B4U42_08290	7556.16	-0.702555	0.113726	-6.17763	6.51e-10	1.17e-09	CMP-N-acetylneuraminate-beta-galactosamide-alpha-2, 3-sialyltransferase	NA
B4U42_08295	17219.5	-0.3495	0.0841397	-4.15381	3.27e-05	4.85e-05	flippase	NA
B4U42_08300	22809.2	0.089199	0.0535039	1.66715	0.0954845	0.111315	acylneuraminate cytidylyltransferase	NA
B4U42_08565	200117	1.66331	0.064357	25.8449	2.77e-147	5.44e-146	porin OmpA	NA
B4U42_08610	73.5144	0.744946	0.149871	4.97058	6.68e-07	1.06e-06	type IV pilus secretin PilQ	NA
B4U42_08845	831.263	2.77235	0.104833	26.4454	4.13e-154	9.05e-153	Type II secretory pathway, pseudopilin PulG	NA
B4U42_08855	5481.02	0.251276	0.066573	3.77445	0.000160364	0.000228134	protease	NA
B4U42_08925	9040.5	0.569523	0.0491182	11.595	4.37e-31	1.43e-30	lipid A biosynthesis lauroyl acyltransferase	NA
B4U42_08945	21275.5	-1.16725	0.47615	-2.45144	0.0142287	0.0179377	lactoferrin/transferrin family TonB-dependentreceptor	NA
B4U42_08950	7875.72	-0.462675	0.563878	-0.820523	0.411918	0.445072	transferrin-binding protein-like solute bindingprotein	NA
B4U42_09030	5145.88	1.28805	0.0529832	24.3106	1.51e-130	2.54e-129	acylneuraminate cytidylyltransferase	NA
B4U42_09070	48601	0.446404	0.0539958	8.26739	1.37e-16	3.06e-16	aminopeptidase N	NA
B4U42_09070	48601	0.446404	0.0539958	8.26739	1.37e-16	3.06e-16	aminopeptidase N	NA
B4U42_09100	6450.93	-1.06348	0.1381	-7.70077	1.35e-14	2.86e-14	Xaa-Pro dipeptidase	NA
B4U42_09160	216.589	-0.579212	0.159032	-3.6421	0.000270422	0.000380307	ShlB/FhaC/HecB family hemolysinsecretion/activation protein	NA
B4U42_09255	2559.38	-0.477359	0.115161	-4.14513	3.4e-05	5.02e-05	dTDP-4-amino-4,6-dideoxy-D-glucose transaminase	NA
B4U42_09260	1988.33	-0.680305	0.115529	-5.88862	3.89e-09	6.8e-09	TDP-fucosamine acetyltransferase	NA
B4U42_09270	14197.7	-0.0342366	0.039025	-0.877298	0.380325	0.412748	protease modulator HflC	NA
B4U42_09365	5777.64	0.179267	0.0539176	3.32484	0.000884683	0.00121486	type IV pilus biogenesis/stability protein PilW	NA
B4U42_09435	1276.34	-0.523841	0.113807	-4.60287	4.17e-06	6.43e-06	heme ABC transporter permease	NA
B4U42_09445	2232.24	-0.266741	0.13157	-2.02738	0.0426238	0.0513666	heme ABC exporter ATP-binding protein CcmA	NA
B4U42_09945	7324.24	-0.62657	0.044192	-14.1783	1.25e-45	5.44e-45	toxin HipA	NA
B4U42_10085	19962.3	0.26333	0.0638313	4.1254	3.7e-05	5.45e-05	outer membrane autotransporter barreldomain-containing protein	NA
B4U42_10100	11568.1	-1.75192	0.114527	-15.297	8.01e-53	4.2e-52	autotransporter outer membrane beta-barreldomain-containing protein	NA
B4U42_10170	6094.08	0.739306	0.056763	13.0244	8.89e-39	3.45e-38	energy transducer TonB	NA
B4U42_10890	125.518	0.485254	0.11784	4.11793	3.82e-05	5.62e-05	type II/IV secretion system protein	NA
B4U42_10920	27852.8	-0.225022	0.0517121	-4.35145	1.35e-05	2.04e-05	aminoacyl-histidine dipeptidase	NA
B4U42_11405	1430.27	-0.168374	0.061223	-2.75018	0.00595625	0.00775152	ShlB/FhaC/HecB family hemolysinsecretion/activation protein	NA
B4U42_11815	14485.8	0.750283	0.074083	10.1277	4.16e-24	1.14e-23	sialidase	NA
B4U42_10345	3987.13	3.15014	0.167366	18.8218	5e-79	3.94e-78	VapD	NA
B4U42_10505	10660.8	-0.814026	0.0880607	-9.24391	2.38e-20	5.84e-20	peptidase T	pepT
B4U42_03610	11114.6	1.45148	0.0800709	18.1274	1.94e-73	1.41e-72	dTDP-glucose 4,6-dehydratase	rfbB
B4U42_01830	39240.4	-1.6024	0.0761155	-21.0523	2.18e-98	2.43e-97	RIP metalloprotease RseP	rseP
B4U42_09465	7865.69	0.445672	0.0475798	9.36681	7.48e-21	1.88e-20	signal peptide peptidase SppA	sppA
B4U42_02415	4946.98	0.605673	0.0821047	7.37684	1.62e-13	3.32e-13	ADP-heptose--LPS heptosyltransferase	waaF
